# Supplementary material for: Nse5/6 inhibits the Smc5/6 ATPase and modulates DNA substrate binding
Source: EMBO J. 2021 Jun 30;40(15):e107807. doi: 10.15252/embj.2021107807 (PMC8327961; doi:10.15252/embj.2021107807)
Supplement: Supplementary file 3 — Dataset EV1 [file EMBJ-40-e107807-s002.xlsx]

## Sheet: Dataset EV1 - Legend
	Dataset EV1 - Legend
	List of XL-MS links

## Sheet: column description
	sheet name	raw files	complex decription	ligand	salt concentration	used in
	SMC_E5	20191112_F1_Ag5_Steig002_SA_SMC_E5(1)	octamer: Smc5, Smc6, Nse1, Nse2, Nse3, Nse4, Nse5, Nse6	no	high	Fig 1B, 1C, S1B, 3C
	SMC_E1	20191112_F1_Ag5_Steig002_SA_SMC_E1	hexamer(EQ): Smc5(EQ), Smc6(EQ), Nse1, Nse2, Nse3, Nse4	no	low	Fig S1D
	Orbi3748_E_sample1	20210108_coreQEP2_BaSt_LC12-16_SA_Orbi3748_E_Sample1_5uL	octamer: Smc5, Smc6, Nse1, Nse2, Nse3, Nse4, Nse5, Nse6	no	low	Fig 6, S6
	Orbi3748_E_Sample4	20210108_coreQEP2_BaSt_LC12-16_SA_Orbi3748_E_Sample4_5uL_Crosslinks	octamer: Smc5, Smc6, Nse1, Nse2, Nse3, Nse4, Nse5, Nse6	DNA and ATP	low	Fig 6, S6
	column name	description
	crosslink sequence	a display of the dipeptide sequence
	Max. XlinkX Score	the maximum XlinkX score that is found for this crosslink
	Crosslinker	the crosslink reagent
	Crosslink Type	the type of the crosslink (inter- or intra-link)
	# CSMs	the number of crosslink spectrum matches identified for the crosslink
	# Proteins	the number of identified proteins in which the peptide sequence is contained
	Sequence A	the amino acid sequence of the peptide A with the crosslinked amino acid in brackets
	Modifications A	modification found in peptide A of the crosslinked entity
	Accession A	a list of accession of identified crosslinks this crosslink is contained in
	Position A	the position of the crosslink in protein A
	Sequence B	the amino acid sequence of the peptide B with the crosslinked amino acid in brackets
	Modifications B	modification found in peptide B of the crosslinked entity
	Accession B	a list of accession of identified crosslinks this crosslink is contained in
	Position B	the position of the crosslink in protein B
	Protein Descriptions A	a list of descriptions of all proteins the peptide A of the crosslink is contained in
	Protein Descriptions B	a list of descriptions of all proteins the peptide B of the crosslink is contained in
	Is Decoy	indicates wether this identification was retained from the decoy database
	Q-value	the proportion of false positives expected at a score of this
	# CSMs	the total number of CSMs identifed
	Abundances	shows the abundance values of the sample
	Quan Info	information on the status of this result item for quantification
	Top Apex RT [min]	the best apex retention time over all connected consensus features

## Sheet: SMC_E1
Crosslink Sequence	Max. XlinkX Score	Crosslinker	Crosslink Type	# CSMs	# Proteins	Modifications A	Sequence A	Modifications B	Accession A	Position A	Sequence B	Accession B	Position B	Protein Descriptions A	Protein Descriptions B	# Razor Quan Results	Abundance: F11: Sample	Quan Info	Top Apex RT [min]
YKDDTIYYEDKK; |;SGKYFHNLHAR	183.46	BS402	Inter	13	0	1xBS402 [K2]	Y[K]DDTIYYEDKK	1xBS402 [K3]	Smc6	841	SG[K]YFHNLHAR	Nse2	20	Smc6	Nse2	0	7.13622e+07		34.08
ITAEKITQHSLNSTQQETTPEQVK; |; IVHKAMVENACAENTSQYFLITPK	179.67	BS402	Inter	1	0	1xBS402 [K5]	ITAE[K]ITQHSLNSTQQETTPEQVK	2xCarbamidomethyl [K4; C11]	Nse4	271	IVH[K]AMVENACAENTSQYFLITPK	Smc5	1030	Nse4	Smc5	0		NoQuanValues
SGKYFHNLHARDLSNIYQQCYK; |;IQKYKDDTIYYEDK	170.32	BS402	Inter	16	0	1xBS402 [K3; C20]	SG[K]YFHNLHARDLSNIYQQCYK	1xBS402 [K3]	Nse2	20	IQ[K]YKDDTIYYEDK	Smc6	839	Nse2	Smc6	0	539792399		36.36
SGKYFHNLHAR; |;VDEVTEKIR	153.61	BS402	Inter	3	0	1xBS402 [K3]	SG[K]YFHNLHAR	1xBS402 [K7]	Nse2	20	VDEVTE[K]IR	Smc6	343	Nse2	Smc6	0	1.38325e+07		36.61
SMPEPLGHRAQKFILLNNVPHSK; |; NKLQSVIHEAAREENIAKPSFSK	143.96	BS402	Intra	10	0	2xOxidation [M2; K12]	SMPEPLGHRAQ[K]FILLNNVPHSK	1xBS402 [K2]	Nse3	122	N[K]LQSVIHEAAREENIAKPSFSK	Nse3	50	Nse3	Nse3	0	1.83537e+08		61.04
LQSVIHEAAREENIAKPSFSK; |; LKEDHAVLEPKLDDIVSK	140.16	BS402	Inter	3	0	1xBS402 [K16]	LQSVIHEAAREENIA[K]PSFSK	1xBS402 [K2]	Nse3	66	L[K]EDHAVLEPKLDDIVSK	Smc5	919	Nse3	Smc5	0	666365		41.23
KNQEQAIASYEAAKEELGLK; |; EKSNQAEAQSNIDQGRK	138.1	BS402	Intra	5	0	1xBS402 [K14]	KNQEQAIASYEAA[K]EELGLK	1xBS402 [K2]	Smc6	788	E[K]SNQAEAQSNIDQGRK	Smc6	397	Smc6	Smc6	0	1.86191e+07		52.37
SGYRHELSELASKNDDINR; |; EIINKEGEIRDLISEIDAK	136.57	BS402	Intra	1	0	1xBS402 [K13]	SGYRHELSELAS[K]NDDINR	1xBS402 [K5]	Smc5	697	EIIN[K]EGEIRDLISEIDAK	Smc5	411	Smc5	Smc5	0	1.5391e+06		66.85
INEIFEKLNTIRDEVIK; |;QRHLLSKMASSMK	132.76	BS402	Intra	54	0	1xBS402 [K7]	INEIFE[K]LNTIRDEVIK	3xOxidation [K7; M8; M12]	Smc5	344	QRHLLS[K]MASSMK	Smc5	764	Smc5	Smc5	0	1.7795e+09		73.05
KFVKEMRDTPEFQSWMR; |;LNIYKEEYERAK	124.98	BS402	Intra	63	0	2xOxidation [K4; M6; M16]	KFV[K]EMRDTPEFQSWMR	1xBS402 [K5]	Smc5	822	LNIY[K]EEYERAK	Smc5	286	Smc5	Smc5	0	3.12163e+09		41.74
EGKLLMEHDEEGLPTIK; |; IKQSISHTDSRSK	124.23	BS402	Intra	31	0	2xOxidation [K3; M6]	EG[K]LLMEHDEEGLPTIK	1xBS402 [K2]	Nse4	336	I[K]QSISHTDSRSK	Nse4	352	Nse4	Nse4	0	3.09022e+08		43.43
ITQHSLNSTQQETTPEQVKK; |; IKQSISHTDSR	123.54	BS402	Intra	9	0	1xBS402 [K19]	ITQHSLNSTQQETTPEQV[K]K	1xBS402 [K2]	Nse4	290	I[K]QSISHTDSR	Nse4	352	Nse4	Nse4	0	89710073		25.5
LFNNVGSAGAVRLEKPKDYAEWK; |; LKEDHAVLEPKLDDIVSK	112.83	BS402	Intra	2	0	1xBS402 [K17]	LFNNVGSAGAVRLEKP[K]DYAEWK	1xBS402 [K2]	Smc5	959	L[K]EDHAVLEPKLDDIVSK	Smc5	919	Smc5	Smc5	0	991370		39.01
ITQHSLNSTQQETTPEQVKK; |; EGKLLMEHDEEGLPTIK	112.75	BS402	Intra	15	0	1xBS402 [K19]	ITQHSLNSTQQETTPEQV[K]K	2xOxidation [K3; M6]	Nse4	290	EG[K]LLMEHDEEGLPTIK	Nse4	336	Nse4	Nse4	0	4.70259e+08		44.42
KKVDALNK;|;KDVSQK	112.31	BS402	Inter	3	0	1xBS402 [K1]	[K]KVDALNK	1xBS402 [K1]	Smc6	412	[K]DVSQK	Smc5	738	Smc6	Smc5	0	23253753		18.36
LKEDHAVLEPKLDDIVSK; |;DLETIKAK	107.73	BS402	Intra	1	0	1xBS402 [K2]	L[K]EDHAVLEPKLDDIVSK	1xBS402 [K6]	Smc5	919	DLETI[K]AK	Smc5	915	Smc5	Smc5	0	22975336		47.69
NKLQSVIHEAAREENIAKPSFSK; |;SLEKREYIVR	106.76	BS402	Intra	7	0	1xBS402 [K2]	N[K]LQSVIHEAAREENIAKPSFSK	1xBS402 [K4]	Nse3	50	SLE[K]REYIVR	Nse3	236	Nse3	Nse3	0	117958544		54.21
AEKSLGLSQEEVIALFEK; |; KSVESLRDFQNK	105.12	BS402	Inter	3	0	1xBS402 [K3]	AE[K]SLGLSQEEVIALFEK	1xBS402 [K1]	Smc6	916	[K]SVESLRDFQNK	Smc5	248	Smc6	Smc5	0	1.70549e+06		66.48
IIHGNRLVDIKQSAYGSK; |; MLCQTSKIHTIPVSRR	105.12	BS402	Intra	9	0	1xBS402 [K11]	IIHGNRLVDI[K]QSAYGSK	3xCarbamidomethyl [M1; C3; K7]	Smc5	624	MLCQTS[K]IHTIPVSRR	Smc5	581	Smc5	Smc5	0	9354700		39.09
STIETLREKLDQLK; |; KVDALNK	104.64	BS402	Inter	2	0	1xBS402 [K9]	STIETLRE[K]LDQLK	1xBS402 [K1]	Smc5	728	[K]VDALNK	Smc6	413	Smc5	Smc6	0	52321357		56.62
LITPRPNGKILFKRIIHGNR; |; IIHGNRLVDIKQSAYGSK	104.11	BS402	Intra	9	0	1xBS402 [K13]	LITPRPNGKILF[K]RIIHGNR	1xBS402 [K11]	Smc5	612	IIHGNRLVDI[K]QSAYGSK	Smc5	624	Smc5	Smc5	0	6.29393e+08		47.69
KFSGNLSFIK;|;KIGTTLIVK	102.98	BS402	Intra	2	0	1xBS402 [K1]	[K]FSGNLSFIK	1xBS402 [K1]	Smc6	987	[K]IGTTLIVK	Smc6	1059	Smc6	Smc6	0	7.07699e+06		57.98
ATSSFKATSMR; |;AEYEDAKK	101.72	BS402	Inter	1	0	1xBS402 [K6]	ATSSF[K]ATSMR	1xBS402 [K7]	Nse4	197	AEYEDA[K]K	Smc6	288	Nse4	Smc6	0	2.57401e+06		31.16
ANLRAILKDK; |; KPFANTKK	101.52	BS402	Intra	22	0	1xBS402 [K8]	ANLRAIL[K]DK	1xBS402 [K1]	Smc5	301	[K]PFANTKK	Smc5	304	Smc5	Smc5	0	8.00379e+08		30.84
LFANPILDKFK; |; IVLIEDKNEAR	100.67	BS402	Inter	1	0	1xBS402 [K9]	LFANPILD[K]FK	1xBS402 [K7]	Smc5	531	IVLIED[K]NEAR	Smc6	642	Smc5	Smc6	0	26180418		69.22
IRIENEIINLKNEYNDR; |; KSTLDALSNQK	97.07	BS402	Intra	2	0	1xBS402 [K11]	IRIENEIINL[K]NEYNDR	1xBS402 [K1]	Smc5	667	[K]STLDALSNQK	Smc5	674	Smc5	Smc5	0	4488782		58.63
IQKYKDDTIYYEDK; |;VDEVTEKIR	96.25	BS402	Intra	1	0	1xBS402 [K3]	IQ[K]YKDDTIYYEDK	1xBS402 [K7]	Smc6	839	VDEVTE[K]IR	Smc6	343	Smc6	Smc6	0		NoQuanValues
AMVENACAENTSQYFLITPKLLTGLHYHEK; |; ITQHSLNSTQQETTPEQVKK	95.57	BS402	Inter	2	0	3xCarbamidomethyl [M2; C7; K20]	AMVENACAENTSQYFLITP[K]LLTGLHYHEK	1xBS402 [K19]	Smc5	1050	ITQHSLNSTQQETTPEQV[K]K	Nse4	290	Smc5	Nse4	0	1.69622e+07		61.02
NRQEKIERYTSDGTTIEAQIDAK; |; SGKYFHNLHAR	94.4	BS402	Inter	18	0	1xBS402 [K5]	NRQE[K]IERYTSDGTTIEAQIDAK	1xBS402 [K3]	Smc6	350	SG[K]YFHNLHAR	Nse2	20	Smc6	Nse2	0	5.0472e+08		25.62
STFVCAVCLGLAGKPEYIGRSK; |; KVEDFIK	93.15	BS402	Intra	7	0	3xCarbamidomethyl [C5; C8; K14]	STFVCAVCLGLAG[K]PEYIGRSK	1xBS402 [K1]	Smc5	89	[K]VEDFIK	Smc5	98	Smc5	Smc5	0	1.01644e+08		62.07
ITAEKITQHSLNSTQQETTPEQVKK; |;LQSVIHEAAREENIAKPSFSK	93.1	BS402	Inter	2	0	1xBS402 [K5]	ITAE[K]ITQHSLNSTQQETTPEQVKK	1xBS402 [K16]	Nse4	271	LQSVIHEAAREENIA[K]PSFSK	Nse3	66	Nse4	Nse3	0		NoQuanValues
VNSSSDNGTQYLKDLIEQETK; |; KVELQNIAKGNDTFLMNFDR	93.06	BS402	Intra	1	0	1xBS402 [K13]	VNSSSDNGTQYL[K]DLIEQETK	1xBS402 [K9]	Smc6	702	KVELQNIA[K]GNDTFLMNFDR	Smc6	501	Smc6	Smc6	0	1.55631e+06		76.11
LQSVIHEAAREENIAKPSFSK; |; KLDSHTQSGGER	92.92	BS402	Inter	3	0	1xBS402 [K16]	LQSVIHEAAREENIA[K]PSFSK	1xBS402 [K1]	Nse3	66	[K]LDSHTQSGGER	Smc5	980	Nse3	Smc5	0	13357598		36.71
LQSVIHEAAREENIAKPSFSK; |; NNDQVGEKITAEK	92.19	BS402	Inter	2	0	1xBS402 [K16]	LQSVIHEAAREENIA[K]PSFSK	1xBS402 [K8]	Nse3	66	NNDQVGE[K]ITAEK	Nse4	266	Nse3	Nse4	0	3.08574e+06		42.75
KTNFRMTELK; |;STKNEMR	91.6	BS402	Intra	5	0	1xBS402 [K1; M6]	[K]TNFRMTELK	2xOxidation [K3; M6]	Smc6	746	ST[K]NEMR	Smc6	741	Smc6	Smc6	0	3.51093e+07		16.65
KSVESLRDFQNK; |;AEYEDAKK	91.04	BS402	Inter	1	0	1xBS402 [K1]	[K]SVESLRDFQNK	1xBS402 [K7]	Smc5	248	AEYEDA[K]K	Smc6	288	Smc5	Smc6	0	3.17065e+06		34.56
NLENEISGIQQKVDEVTEK; |; YKDDTIYYEDKK	91.04	BS402	Intra	3	0	1xBS402 [K12]	NLENEISGIQQ[K]VDEVTEK	1xBS402 [K11]	Smc6	336	YKDDTIYYED[K]K	Smc6	850	Smc6	Smc6	0	18471114		67.51
KFSGNLSFIK; |;ASLKVR	90.57	BS402	Intra	2	0	1xBS402 [K1]	[K]FSGNLSFIK	1xBS402 [K4]	Smc6	987	ASL[K]VR	Smc6	984	Smc6	Smc6	0	184617808		50.93
SRSDEKSSSSK; |; ASLKVRK	90.57	BS402	Inter	4	0	1xBS402 [K6]	SRSDE[K]SSSSK	1xBS402 [K4]	Nse4	35	ASL[K]VRK	Smc6	984	Nse4	Smc6	0	6551082		18.93
VDALNKTIAHLEEELTK; |;SNQAEAQSNIDQGRKK	88.82	BS402	Intra	7	0	1xBS402 [K6]	VDALN[K]TIAHLEEELTK	1xBS402 [K15]	Smc6	419	SNQAEAQSNIDQGR[K]K	Smc6	412	Smc6	Smc6	0	2.01561e+08		69.09
LNTIRDEVIKK; |; KNQNEYYR	88.25	BS402	Intra	1	0	1xBS402 [K10]	LNTIRDEVI[K]K	1xBS402 [K1]	Smc5	354	[K]NQNEYYR	Smc5	356	Smc5	Smc5	0		NoQuanValues
KGEIELHSQLLPYVKVK; |; ELDKVSR	87.76	BS402	Inter	1	0	1xBS402 [K15]	KGEIELHSQLLPYV[K]VK	1xBS402 [K4]	Smc5	274	ELD[K]VSR	Smc6	906	Smc5	Smc6	0	2223746		49.96
IEQIAQEAQPIKEQYDSTK; |; EKSNQAEAQSNIDQGRK	87.26	BS402	Intra	1	0	1xBS402 [K12]	IEQIAQEAQPI[K]EQYDSTK	1xBS402 [K2]	Smc6	806	E[K]SNQAEAQSNIDQGRK	Smc6	397	Smc6	Smc6	0	9393357		37.76
VRKFSGNLSFIK; |;KIGTTLIVKK	86.11	BS402	Intra	7	0	1xBS402 [K3]	VR[K]FSGNLSFIK	1xBS402 [K9]	Smc6	987	KIGTTLIV[K]K	Smc6	1067	Smc6	Smc6	0	3.82077e+08		56.51
HELSELASKNDDINREAHQLNEIR; |;STLDALSNQKSGYR	86.01	BS402	Intra	1	0	1xBS402 [K9]	HELSELAS[K]NDDINREAHQLNEIR	1xBS402 [K10]	Smc5	697	STLDALSNQ[K]SGYR	Smc5	684	Smc5	Smc5	0		NoQuanValues
VIGIKNNGLFAHDAR; |;SSSSKDGDPQLEFK	86.01	BS402	Intra	3	0	1xBS402 [K5]	VIGI[K]NNGLFAHDAR	1xBS402 [K5]	Nse4	95	SSSS[K]DGDPQLEFK	Nse4	40	Nse4	Nse4	0	9.73816e+06		51.52
LQSVIHEAAREENIAKPSFSK; |; AKIVHLRQESDK	85.52	BS402	Inter	5	0	1xBS402 [K16]	LQSVIHEAAREENIA[K]PSFSK	1xBS402 [K2]	Nse3	66	A[K]IVHLRQESDK	Smc5	235	Nse3	Smc5	0	3.63884e+07		39.56
VVDTGILNSKINERK; |; KVDALNK	85.52	BS402	Intra	5	0	1xBS402 [K10]	VVDTGILNS[K]INERK	1xBS402 [K1]	Smc6	770	[K]VDALNK	Smc6	413	Smc6	Smc6	0	97463963		41.2
SGKYFHNLHARDLSNIYQQCYK; |;EDINSRQSKIQK	85.26	BS402	Inter	13	0	1xBS402 [K3; C20]	SG[K]YFHNLHARDLSNIYQQCYK	1xBS402 [K9]	Nse2	20	EDINSRQS[K]IQK	Smc6	836	Nse2	Smc6	0	2842963940		27.51
SQEILAQTHLPEKSVFEDIDIK; |; KSTIETLREK	83.4	BS402	Intra	4	0	1xBS402 [K13]	SQEILAQTHLPE[K]SVFEDIDIK	1xBS402 [K1]	Smc5	395	[K]STIETLREK	Smc5	719	Smc5	Smc5	0	52356022		57.77
IKDIDDQIQQLLLKQR; |; QRHLLSKMASSMK	82.91	BS402	Intra	33	0	1xBS402 [K14]	IKDIDDQIQQLLL[K]QR	2xOxidation [K7; M8; M12]	Smc5	757	QRHLLS[K]MASSMK	Smc5	764	Smc5	Smc5	0	1.50159e+09		65.31
KFSGNLSFIKDTK; |; ARDQNYKNAEK	81.96	BS402	Intra	3	0	1xBS402 [K10]	KFSGNLSFI[K]DTK	1xBS402 [K7]	Smc6	996	ARDQNY[K]NAEK	Smc6	965	Smc6	Smc6	0	27219147		42
EKSNQAEAQSNIDQGRK; |;LNTIRDEVIKK	81.63	BS402	Inter	3	0	1xBS402 [K2]	E[K]SNQAEAQSNIDQGRK	1xBS402 [K10]	Smc6	397	LNTIRDEVI[K]K	Smc5	354	Smc6	Smc5	0	168576100		28.71
NKLQSVIHEAAREENIAKPSFSK; |;FRDNAPLKK	80.38	BS402	Inter	2	0	1xBS402 [K2]	N[K]LQSVIHEAAREENIAKPSFSK	1xBS402 [K8]	Nse3	50	FRDNAPL[K]K	Smc5	979	Nse3	Smc5	0	9997390		51.99
KTLENQVEELTEK; |;DKKPFANTK	80.38	BS402	Intra	4	0	1xBS402 [K1]	[K]TLENQVEELTEK	1xBS402 [K2]	Smc5	311	D[K]KPFANTK	Smc5	303	Smc5	Smc5	0		NoQuanValues	48.78
NAEKGTCFDADMDFR; |;KFSGNLSFIKDTK	79.12	BS402	Intra	6	0	3xCarbamidomethyl [K4; C7; M12]	NAE[K]GTCFDADMDFR	1xBS402 [K10]	Smc6	969	KFSGNLSFI[K]DTK	Smc6	996	Smc6	Smc6	0	8.12223e+06		56.82
YKDDTIYYEDKK; |; VDEVTEKIRNR	78.62	BS402	Intra	1	0	1xBS402 [K11]	YKDDTIYYED[K]K	1xBS402 [K7]	Smc6	850	VDEVTE[K]IRNR	Smc6	343	Smc6	Smc6	0		NoQuanValues
LNIYKEEYERAK; |;SQYEDKKK	78.17	BS402	Intra	1	0	1xBS402 [K5]	LNIY[K]EEYERAK	1xBS402 [K7]	Smc5	286	SQYEDK[K]K	Smc5	818	Smc5	Smc5	0		NoQuanValues
KIGTTLIVK;|;KVEDFIK	77.72	BS402	Inter	1	0	1xBS402 [K1]	[K]IGTTLIVK	1xBS402 [K1]	Smc6	1059	[K]VEDFIK	Smc5	98	Smc6	Smc5	0	2.44229e+06		50.96
EGKLLMEHDEEGLPTIK; |; KLGPEGSINLFK	77.68	BS402	Intra	1	0	1xBS402 [K3]	EG[K]LLMEHDEEGLPTIK	1xBS402 [K1]	Nse4	336	[K]LGPEGSINLFK	Nse4	299	Nse4	Nse4	0	1.79912e+06		61.6
VNSSSDNGTQYLKDLIEQETK; |; KVELQNIAK	76.59	BS402	Intra	7	0	1xBS402 [K13]	VNSSSDNGTQYL[K]DLIEQETK	1xBS402 [K1]	Smc6	702	[K]VELQNIAK	Smc6	493	Smc6	Smc6	0	380200141		67.06
NNDQVGEKITAEK; |; IVKENPVAR	76.59	BS402	Inter	1	0	1xBS402 [K8]	NNDQVGE[K]ITAEK	1xBS402 [K3]	Nse4	266	IV[K]ENPVAR	Nse3	23	Nse4	Nse3	0	762475		35.24
IGILNQDQDLKEVRDAVLMVR; |; TKSLTTTDK	74.74	BS402	Intra	9	0	1xBS402 [K11; M19]	IGILNQDQDL[K]EVRDAVLMVR	1xBS402 [K2]	Smc5	463	T[K]SLTTTDK	Smc5	445	Smc5	Smc5	0	2.10405e+07		69.37
LITPRPNGKILFK; |; LVDIKQSAYGSK	74.13	BS402	Intra	1	0	1xBS402 [K9]	LITPRPNG[K]ILFK	1xBS402 [K5]	Smc5	608	LVDI[K]QSAYGSK	Smc5	624	Smc5	Smc5	0	1.42625e+06		51.31
YKDDTIYYEDK; |;EDINSRQSKIQK	72.4	BS402	Intra	3	0	1xBS402 [K2]	Y[K]DDTIYYEDK	1xBS402 [K9]	Smc6	841	EDINSRQS[K]IQK	Smc6	836	Smc6	Smc6	0		NoQuanValues
LNIYKEEYERAK; |;VKDHKEK	72.34	BS402	Intra	7	0	1xBS402 [K5]	LNIY[K]EEYERAK	1xBS402 [K5]	Smc5	286	VKDH[K]EK	Smc5	279	Smc5	Smc5	0	1751501664		31.19
EKLDQLKREAR; |;ESQEQDKR	72.26	BS402	Inter	3	0	1xBS402 [K7]	EKLDQL[K]REAR	1xBS402 [K7]	Smc5	733	ESQEQD[K]R	Nse2	258	Smc5	Nse2	0	2.31118e+07		21.55
YKDDTIYYEDK; |;SVPLHPKSGK	72.23	BS402	Inter	1	0	1xBS402 [K2]	Y[K]DDTIYYEDK	1xBS402 [K7]	Smc6	841	SVPLHP[K]SGK	Nse2	17	Smc6	Nse2	0		NoQuanValues
AEKSLGLSQEEVIALFEK; |; KMLLQAK	72.05	BS402	Intra	4	0	1xBS402 [K3]	AE[K]SLGLSQEEVIALFEK	2xOxidation [K1; M2]	Smc6	916	[K]MLLQAK	Smc6	304	Smc6	Smc6	0	6.96669e+06		71.59
LQSVIHEAAREENIAKPSFSK; |; FRDNAPLKK	72.02	BS402	Inter	4	0	1xBS402 [K16]	LQSVIHEAAREENIA[K]PSFSK	1xBS402 [K8]	Nse3	66	FRDNAPL[K]K	Smc5	979	Nse3	Smc5	0	5.31571e+07		40.59
AQKFILLNNVPHSK; |;SLEKREYIVR	71.95	BS402	Intra	3	0	1xBS402 [K3]	AQ[K]FILLNNVPHSK	1xBS402 [K4]	Nse3	122	SLE[K]REYIVR	Nse3	236	Nse3	Nse3	0	98712756		50.29
EELGLKIEQIAQEAQPIKEQYDSTK; |; LNTIRDEVIKK	71.87	BS402	Inter	9	0	1xBS402 [K18]	EELGLKIEQIAQEAQPI[K]EQYDSTK	1xBS402 [K10]	Smc6	806	LNTIRDEVI[K]K	Smc5	354	Smc6	Smc5	0	1017991264		45.27
EADLKSQYEDKK; |;EEYERAKANLR	71.85	BS402	Intra	6	0	1xBS402 [K5]	EADL[K]SQYEDKK	1xBS402 [K7]	Smc5	811	EEYERA[K]ANLR	Smc5	293	Smc5	Smc5	0	1.54211e+08		32.22
ITQHSLNSTQQETTPEQVKK; |; SKEIERQR	71.07	BS402	Intra	10	0	1xBS402 [K19]	ITQHSLNSTQQETTPEQV[K]K	1xBS402 [K2]	Nse4	290	S[K]EIERQR	Nse4	363	Nse4	Nse4	0	1.6174e+08		27.37
ITAEKITQHSLNSTQQETTPEQVKK; |; IKQSISHTDSR	69.86	BS402	Intra	2	0	1xBS402 [K5]	ITAE[K]ITQHSLNSTQQETTPEQVKK	1xBS402 [K2]	Nse4	271	I[K]QSISHTDSR	Nse4	352	Nse4	Nse4	0		NoQuanValues
FILLNNVPHSKNFDDFK; |; LVQEIMGLEKEQTK	69.1	BS402	Intra	1	0	1xBS402 [K11]	FILLNNVPHS[K]NFDDFK	1xBS402 [K10]	Nse3	133	LVQEIMGLE[K]EQTK	Nse3	283	Nse3	Nse3	0	4.39568e+06		64.91
KLDSHTQSGGER; |;LKSVK	68.6	BS402	Intra	2	0	1xBS402 [K1]	[K]LDSHTQSGGER	1xBS402 [K2]	Smc5	980	L[K]SVK	Smc5	192	Smc5	Smc5	0	22529969		18.02
NAEKGTCFDADMDFR; |;SRSDEKSSSSK	68.42	BS402	Inter	5	0	3xCarbamidomethyl [K4; C7; M12]	NAE[K]GTCFDADMDFR	1xBS402 [K6]	Smc6	969	SRSDE[K]SSSSK	Nse4	35	Smc6	Nse4	0	6.66625e+06		38.74
EVNNSLVVSLQDVKNEERDIQHER; |; LKEIDGR	67.76	BS402	Intra	3	0	1xBS402 [K14]	EVNNSLVVSLQDV[K]NEERDIQHER	1xBS402 [K2]	Smc6	468	L[K]EIDGR	Smc6	731	Smc6	Smc6	0	1.27011e+06		59.45
SLKAEYEDAKK; |;NKYKEGQKK	67.76	BS402	Intra	2	0	1xBS402 [K3]	SL[K]AEYEDAKK	1xBS402 [K4]	Smc6	281	NKY[K]EGQKK	Smc6	937	Smc6	Smc6	0	3.62307e+08		23.85
KLDSHTQSGGER; |;IVKENPVAR	67.03	BS402	Inter	1	0	1xBS402 [K1]	[K]LDSHTQSGGER	1xBS402 [K3]	Smc5	980	IV[K]ENPVAR	Nse3	23	Smc5	Nse3	0	1612762		23.61
IRIENEIINLKNEYNDRK; |; TKSLTTTDK	66.99	BS402	Intra	2	0	1xBS402 [K11]	IRIENEIINL[K]NEYNDRK	1xBS402 [K2]	Smc5	667	T[K]SLTTTDK	Smc5	445	Smc5	Smc5	0	4.21808e+06		55.8
LQSVIHEAAREENIAKPSFSK; |; SKKVEDFIK	66.99	BS402	Inter	1	0	1xBS402 [K16]	LQSVIHEAAREENIA[K]PSFSK	1xBS402 [K2]	Nse3	66	S[K]KVEDFIK	Smc5	97	Nse3	Smc5	0		NoQuanValues
QRHLLSKMASSMK; |; EKINEIFEK	66.99	BS402	Intra	10	0	3xOxidation [K7; M8; M12]	QRHLLS[K]MASSMK	1xBS402 [K2]	Smc5	764	E[K]INEIFEK	Smc5	337	Smc5	Smc5	0	3.22603e+07		51.66
QSAYGSKQVFPTDVSIK; |;LITPRPNGKILFKR	66.07	BS402	Intra	5	0	1xBS402 [K7]	QSAYGS[K]QVFPTDVSIK	1xBS402 [K9]	Smc5	631	LITPRPNG[K]ILFKR	Smc5	608	Smc5	Smc5	0	2.8718e+07		56.94
KLQATIISTKEDFLRSQEILAQTHLPEK; |; EKLDQLKREAR	65.33	BS402	Intra	9	0	1xBS402 [K10]	KLQATIIST[K]EDFLRSQEILAQTHLPEK	1xBS402 [K7]	Smc5	377	EKLDQL[K]REAR	Smc5	733	Smc5	Smc5	0	1.1368e+08		54.46
LNTIRDEVIKK; |; DVKSRFEK	64.56	BS402	Inter	2	0	1xBS402 [K10]	LNTIRDEVI[K]K	1xBS402 [K3]	Smc5	354	DV[K]SRFEK	Smc6	390	Smc5	Smc6	0	52289600		36.62
QSISHTDSRSKEIERQR; |; EGKLLMEHDEEGLPTIK	64.42	BS402	Intra	18	0	1xBS402 [K11]	QSISHTDSRS[K]EIERQR	2xOxidation [K3; M6]	Nse4	363	EG[K]LLMEHDEEGLPTIK	Nse4	336	Nse4	Nse4	0	2.68809e+08		46.74
EKINEIFEK; |;TDEFLKAK	63.65	BS402	Intra	2	0	1xBS402 [K2]	E[K]INEIFEK	1xBS402 [K6]	Smc5	337	TDEFL[K]AK	Smc5	333	Smc5	Smc5	0	5854591		53.85
EKSNQAEAQSNIDQGRK; |;ELLRDVKSRFEK	62.84	BS402	Intra	6	0	1xBS402 [K2]	E[K]SNQAEAQSNIDQGRK	1xBS402 [K7]	Smc6	397	ELLRDV[K]SRFEK	Smc6	390	Smc6	Smc6	0	45588274		28.13
YMEIDEALNRLHNSLKAR; |; DQNYKNAEK	62.84	BS402	Intra	3	0	1xBS402 [M2; K16]	YMEIDEALNRLHNSL[K]AR	1xBS402 [K5]	Smc6	958	DQNY[K]NAEK	Smc6	965	Smc6	Smc6	0	52630586		23.26
FKVNLRELSSADTTPPVPAETVR; |;IVLIEDKNEARNFLQR	62.72	BS402	Inter	10	0	1xBS402 [K2]	F[K]VNLRELSSADTTPPVPAETVR	1xBS402 [K7]	Smc5	533	IVLIED[K]NEARNFLQR	Smc6	642	Smc5	Smc6	0	302282167		50.93
IQKYKDDTIYYEDK; |;SVPLHPKSGK	62.71	BS402	Inter	3	0	1xBS402 [K3]	IQ[K]YKDDTIYYEDK	1xBS402 [K7]	Smc6	839	SVPLHP[K]SGK	Nse2	17	Smc6	Nse2	0	289115656		33.79
STIETLREKLDQLK; |; KLQATIISTK	62.55	BS402	Intra	3	0	1xBS402 [K9]	STIETLRE[K]LDQLK	1xBS402 [K1]	Smc5	728	[K]LQATIISTK	Smc5	368	Smc5	Smc5	0	56164170		60.12
KLDSHTQSGGER; |;SLEKR	61.3	BS402	Inter	1	0	1xBS402 [K1]	[K]LDSHTQSGGER	1xBS402 [K4]	Smc5	980	SLE[K]R	Nse3	236	Smc5	Nse3	0	6245991		18.05
FEKEKSNQAEAQSNIDQGR; |;ELLRDVKSR	61.14	BS402	Intra	1	0	1xBS402 [K3]	FE[K]EKSNQAEAQSNIDQGR	1xBS402 [K7]	Smc6	395	ELLRDV[K]SR	Smc6	390	Smc6	Smc6	0		NoQuanValues
AKQNFESFEDNTAIR; |;GSSLKDLIR	61.14	BS402	Inter	1	1	1xBS402 [K2]	A[K]QNFESFEDNTAIR	1xBS402 [K5]	Nse1	99	GSSL[K]DLIR	Smc6	140	Nse1	Smc6	0		NoQuanValues
FRDNAPLKK; |; SLEKR	61.05	BS402	Inter	1	0	1xBS402 [K8]	FRDNAPL[K]K	1xBS402 [K4]	Smc5	979	SLE[K]R	Nse3	236	Smc5	Nse3	0		NoQuanValues
VDEVTEKIRNR; |;SVPLHPKSGK	60.8	BS402	Inter	5	0	1xBS402 [K7]	VDEVTE[K]IRNR	1xBS402 [K7]	Smc6	343	SVPLHP[K]SGK	Nse2	17	Smc6	Nse2	0	173955556		32.74
EEYERAKANLR; |; AILKDK	60.8	BS402	Intra	1	0	1xBS402 [K7]	EEYERA[K]ANLR	1xBS402 [K4]	Smc5	293	AIL[K]DK	Smc5	301	Smc5	Smc5	0	3.01024e+06		32.01
EHPEMKDK; |; TKSLTTTDK	60.5	BS402	Intra	1	0	1xBS402 [K6]	EHPEM[K]DK	1xBS402 [K2]	Smc5	479	T[K]SLTTTDK	Smc5	445	Smc5	Smc5	0	3.09519e+06		22.57
GGGSGGGSGGGSWSHPQFEK; |; KIGTTLIVK	59.61	BS402	Inter	1	1	1xBS402 [K20]	GGGSGGGSGGGSWSHPQFE[K]	1xBS402 [K1]	Nse5	591	[K]IGTTLIVK	Smc6	1059	Nse5	Smc6	0	4.36793e+06		49.99
ELSSADTTPPVPAETVRDLGFEGYLSDFITGDKR; |; VMKMLCQTSK	59.21	BS402	Intra	15	0	1xBS402 [K33]	ELSSADTTPPVPAETVRDLGFEGYLSDFITGD[K]R	4xCarbamidomethyl [M2; K3; M4; C6]	Smc5	570	VM[K]MLCQTSK	Smc5	574	Smc5	Smc5	0	8.63508e+07		78.03
ALTVVDSDSYKLFANPILDK; |; IVLIEDKNEAR	58.98	BS402	Inter	2	0	1xBS402 [K11]	ALTVVDSDSY[K]LFANPILDK	1xBS402 [K7]	Smc5	522	IVLIED[K]NEAR	Smc6	642	Smc5	Smc6	0	24694442		71.11
SLGLSQEEVIALFEKCRNK; |; EQTKSLHDDIIK	58.92	BS402	Inter	3	0	2xCarbamidomethyl [K15; C16]	SLGLSQEEVIALFE[K]CRNK	1xBS402 [K4]	Smc6	931	EQT[K]SLHDDIIK	Nse3	287	Smc6	Nse3	0	11002744		61.23
EQTKSLHDDIIK; |;ATSSFKATSMR	58.92	BS402	Inter	3	0	1xBS402 [K4]	EQT[K]SLHDDIIK	2xOxidation [K6; M10]	Nse3	287	ATSSF[K]ATSMR	Nse4	197	Nse3	Nse4	0	9.7613e+06		39.33
IKQSISHTDSR; |;SKEIERQR	58.66	BS402	Intra	3	0	1xBS402 [K2]	I[K]QSISHTDSR	1xBS402 [K2]	Nse4	352	S[K]EIERQR	Nse4	363	Nse4	Nse4	0	117988483		19.26
INERKNQEQAIASYEAAK; |; KYTMRK	57.71	BS402	Inter	2	0	1xBS402 [K5]	INER[K]NQEQAIASYEAAK	1xBS402 [K1]	Smc6	775	[K]YTMRK	Smc5	714	Smc6	Smc5	0	6409980		30.47
EGCYSAKIILHLDNSK; |;ASETNRGSSLKDLIR	57.6	BS402	Intra	1	0	2xCarbamidomethyl [C3; K7]	EGCYSA[K]IILHLDNSK	1xBS402 [K11]	Smc6	151	ASETNRGSSL[K]DLIR	Smc6	140	Smc6	Smc6	0		NoQuanValues
LQSVIHEAAREENIAKPSFSK; |; KVEDFIK	57.5	BS402	Inter	1	0	1xBS402 [K16]	LQSVIHEAAREENIA[K]PSFSK	1xBS402 [K1]	Nse3	66	[K]VEDFIK	Smc5	98	Nse3	Smc5	0	2.58596e+06		47.43
KTLENQVEELTEK; |;DKKPFANTK	57.5	BS402	Intra	6	0	1xBS402 [K1]	[K]TLENQVEELTEK	1xBS402 [K3]	Smc5	311	DK[K]PFANTK	Smc5	304	Smc5	Smc5	0	174051428		48.78
LNIYKEEYER; |; AKANLRAILK	57.1	BS402	Intra	3	0	1xBS402 [K5]	LNIY[K]EEYER	1xBS402 [K2]	Smc5	286	A[K]ANLRAILK	Smc5	293	Smc5	Smc5	0	30158226		38.99
KGEIELHSQLLPYVK; |;MIQKAEK	57.07	BS402	Inter	1	0	1xBS402 [K1]	[K]GEIELHSQLLPYVK	2xOxidation [M1; K4]	Smc5	260	MIQ[K]AEK	Smc6	913	Smc5	Smc6	0	1.01034e+06		47.97
KGEIELHSQLLPYVKVK; |; DHKEK	56.99	BS402	Intra	1	0	1xBS402 [K15]	KGEIELHSQLLPYV[K]VK	1xBS402 [K3]	Smc5	274	DH[K]EK	Smc5	279	Smc5	Smc5	0		NoQuanValues
SKEIER; |;SLEKR	56.47	BS402	Inter	1	0	1xBS402 [K2]	S[K]EIER	1xBS402 [K4]	Nse4	363	SLE[K]R	Nse3	236	Nse4	Nse3	0		NoQuanValues
SIENLFYTSFLIKEGK; |; SKEIERQR	56.47	BS402	Intra	2	0	1xBS402 [K13]	SIENLFYTSFLI[K]EGK	1xBS402 [K2]	Nse4	333	S[K]EIERQR	Nse4	363	Nse4	Nse4	0	2.34962e+06		66.35
EKLDQLKR; |; KDVSQK	56.47	BS402	Intra	5	0	1xBS402 [K7]	EKLDQL[K]R	1xBS402 [K1]	Smc5	733	[K]DVSQK	Smc5	738	Smc5	Smc5	0	2.45052e+08		21.77
ITAEKITQHSLNSTQQETTPEQVKK; |; SKEIER	56.47	BS402	Intra	2	0	1xBS402 [K5]	ITAE[K]ITQHSLNSTQQETTPEQVKK	1xBS402 [K2]	Nse4	271	S[K]EIER	Nse4	363	Nse4	Nse4	0		NoQuanValues
EELGLKIEQIAQEAQPIKEQYDSTK; |;LNTIRDEVIKK	56.01	BS402	Inter	2	0	1xBS402 [K6]	EELGL[K]IEQIAQEAQPIKEQYDSTK	1xBS402 [K10]	Smc6	794	LNTIRDEVI[K]K	Smc5	354	Smc6	Smc5	0	10964040		60.24
NEMRKTNFRMTELK; |;EIDGRLKSTK	55.6	BS402	Intra	5	0	1xBS402 [M3; K5]	NEMR[K]TNFRMTELK	1xBS402 [K7]	Smc6	746	EIDGRL[K]STK	Smc6	738	Smc6	Smc6	0	9.12565e+07		18.06
SMVNLENIVNSLKR; |; KLGPEGSINLFK	55.37	BS402	Intra	1	0	1xBS402 [K13]	SMVNLENIVNSL[K]R	1xBS402 [K1]	Nse4	140	[K]LGPEGSINLFK	Nse4	299	Nse4	Nse4	0	274842		80.64
EEYERAKANLR; |; KFVKEMR	55.13	BS402	Intra	7	0	1xBS402 [K7]	EEYERA[K]ANLR	2xOxidation [K4; M6]	Smc5	293	KFV[K]EMR	Smc5	822	Smc5	Smc5	0	3.57597e+07		29.73
DGDPQLEFKVLQGYRDLESEMHK; |; KSRSDEK	54.89	BS402	Intra	2	0	1xBS402 [K9]	DGDPQLEF[K]VLQGYRDLESEMHK	1xBS402 [K1]	Nse4	49	[K]SRSDEK	Nse4	29	Nse4	Nse4	0	6011022		63.54
DGDPQLEFKVLQGYRDLESEMHK; |; SRSDEKSSSSK	53.71	BS402	Intra	7	0	2xOxidation [K9; M21]	DGDPQLEF[K]VLQGYRDLESEMHK	1xBS402 [K6]	Nse4	49	SRSDE[K]SSSSK	Nse4	35	Nse4	Nse4	0	2.70217e+07		63.99
NRQEKIERYTSDGTTIEAQIDAK; |;VDEVTEKIRNR	53.52	BS402	Intra	2	0	1xBS402 [K5]	NRQE[K]IERYTSDGTTIEAQIDAK	1xBS402 [K7]	Smc6	350	VDEVTE[K]IRNR	Smc6	343	Smc6	Smc6	0	24823875		29.73
IVHLRQESDKLR; |; KSVESLRDFQNK	53.17	BS402	Intra	1	0	1xBS402 [K10]	IVHLRQESD[K]LR	1xBS402 [K1]	Smc5	245	[K]SVESLRDFQNK	Smc5	248	Smc5	Smc5	0	31790052		38.22
SQEILAQTHLPEKSVFEDIDIK; |; KLQATIISTKEDFLR	52.93	BS402	Intra	1	0	1xBS402 [K13]	SQEILAQTHLPE[K]SVFEDIDIK	1xBS402 [K10]	Smc5	395	KLQATIIST[K]EDFLR	Smc5	377	Smc5	Smc5	0		NoQuanValues
LFNNVGSAGAVRLEKPKDYAEWK; |; LKEDHAVLEPK	50.63	BS402	Intra	2	0	1xBS402 [K15]	LFNNVGSAGAVRLE[K]PKDYAEWK	1xBS402 [K2]	Smc5	957	L[K]EDHAVLEPK	Smc5	919	Smc5	Smc5	0	3.40628e+06		48.06
DLISEIDAKANAINHEMR; |; STKNEMR	50.34	BS402	Inter	1	0	1xBS402 [K9]	DLISEIDA[K]ANAINHEMR	1xBS402 [K3]	Smc5	425	ST[K]NEMR	Smc6	741	Smc5	Smc6	0	771776		70.91
KLQATIISTK; |;SRFEKEK	50.31	BS402	Inter	1	0	1xBS402 [K1]	[K]LQATIISTK	1xBS402 [K5]	Smc5	368	SRFE[K]EK	Smc6	395	Smc5	Smc6	0	49926288		32.33
ITAEKITQHSLNSTQQETTPEQVKK; |;FRDNAPLKK	50.04	BS402	Inter	1	0	1xBS402 [K5]	ITAE[K]ITQHSLNSTQQETTPEQVKK	1xBS402 [K8]	Nse4	271	FRDNAPL[K]K	Smc5	979	Nse4	Smc5	0		NoQuanValues
STFVCAVCLGLAGKPEYIGR; |; SKKVEDFIK	50.04	BS402	Intra	4	0	3xCarbamidomethyl [C5; C8; K14]	STFVCAVCLGLAG[K]PEYIGR	1xBS402 [K2]	Smc5	89	S[K]KVEDFIK	Smc5	97	Smc5	Smc5	0	9.17871e+06		62.07
SKEIERQR; |; KIGTTLIVK	49.35	BS402	Inter	1	0	1xBS402 [K2]	S[K]EIERQR	1xBS402 [K1]	Nse4	363	[K]IGTTLIVK	Smc6	1059	Nse4	Smc6	0		NoQuanValues
IQKYKDDTIYYEDK; |;NRQEKIER	49.21	BS402	Intra	4	0	1xBS402 [K3]	IQ[K]YKDDTIYYEDK	1xBS402 [K5]	Smc6	839	NRQE[K]IER	Smc6	350	Smc6	Smc6	0	369609592		30.83
NAPITDHLMGPLSIEKKPR; |; FRDNAPLKK	48.17	BS402	Inter	1	0	1xBS402 [K16]	NAPITDHLMGPLSIE[K]KPR	1xBS402 [K8]	Nse4	248	FRDNAPL[K]K	Smc5	979	Nse4	Smc5	0	2743369		45.77
KPFANTK; |;LQDLKK	47.92	BS402	Inter	1	1	1xBS402 [K1]	[K]PFANTK	1xBS402 [K5]	Smc5	304	LQDL[K]K	Nse6	145	Smc5	Nse6	0	2.92865e+06		30.98
ITQHSLNSTQQETTPEQVKK; |; NNDQVGEKITAEK	47.84	BS402	Intra	1	0	1xBS402 [K19]	ITQHSLNSTQQETTPEQV[K]K	1xBS402 [K8]	Nse4	290	NNDQVGE[K]ITAEK	Nse4	266	Nse4	Nse4	0		NoQuanValues
YKDDTIYYEDKK; |; SVPLHPKSGK	47.07	BS402	Inter	1	0	1xBS402 [K11]	YKDDTIYYED[K]K	1xBS402 [K7]	Smc6	850	SVPLHP[K]SGK	Nse2	17	Smc6	Nse2	0	35439816		30.87
VVDTGILNSKINERK; |; KKVDALNK	47.05	BS402	Intra	1	0	1xBS402 [K10]	VVDTGILNS[K]INERK	1xBS402 [K1]	Smc6	770	[K]KVDALNK	Smc6	412	Smc6	Smc6	0		NoQuanValues
EGKLLMEHDEEGLPTIK; |;KCFKK	46.62	BS402	Intra	2	0	2xOxidation [K3; M6]	EG[K]LLMEHDEEGLPTIK	2xCarbamidomethyl [C2; K4]	Nse4	336	KCF[K]K	Nse4	294	Nse4	Nse4	0	9.608e+06		43.16
IVKENPVAR; |; LKSVK	46.62	BS402	Inter	1	0	1xBS402 [K3]	IV[K]ENPVAR	1xBS402 [K2]	Nse3	23	L[K]SVK	Smc5	192	Nse3	Smc5	0	2.7451e+06		28.22
ITAEKITQHSLNSTQQETTPEQVK; |;SIENLFYTSFLIKEGK	46.46	BS402	Intra	1	0	1xBS402 [K5]	ITAE[K]ITQHSLNSTQQETTPEQVK	1xBS402 [K13]	Nse4	271	SIENLFYTSFLI[K]EGK	Nse4	333	Nse4	Nse4	0		NoQuanValues
KLQATIISTKEDFLR; |; ESQEQDKR	46.35	BS402	Inter	1	0	1xBS402 [K10]	KLQATIIST[K]EDFLR	1xBS402 [K7]	Smc5	377	ESQEQD[K]R	Nse2	258	Smc5	Nse2	0	7943921		50.5
INEIFEKLNTIRDEVIK; |;IKDIDDQIQQLLLKQR	45.37	BS402	Intra	1	0	1xBS402 [K7]	INEIFE[K]LNTIRDEVIK	1xBS402 [K14]	Smc5	344	IKDIDDQIQQLLL[K]QR	Smc5	757	Smc5	Smc5	0		NoQuanValues
SLEKR; |; LKSVK	45.16	BS402	Inter	1	0	1xBS402 [K4]	SLE[K]R	1xBS402 [K2]	Nse3	236	L[K]SVK	Smc5	192	Nse3	Smc5	0	2944164		22.62
NLENEISGIQQKVDEVTEKIR; |; SVPLHPKSGK	44.72	BS402	Inter	2	0	1xBS402 [K12]	NLENEISGIQQ[K]VDEVTEKIR	1xBS402 [K7]	Smc6	336	SVPLHP[K]SGK	Nse2	17	Smc6	Nse2	0	3.61818e+06		69.38
MIQKAEK; |; KMLLQAK	44.58	BS402	Intra	2	0	2xOxidation [M1; K4]	MIQ[K]AEK	1xBS402 [K1]	Smc6	913	[K]MLLQAK	Smc6	304	Smc6	Smc6	0	8.03466e+06		34.33
SLGLSQEEVIALFEKCRNK; |; ATSSFKATSMR	44.45	BS402	Inter	1	0	2xCarbamidomethyl [K15; C16]	SLGLSQEEVIALFE[K]CRNK	1xBS402 [K6]	Smc6	931	ATSSF[K]ATSMR	Nse4	197	Smc6	Nse4	0		NoQuanValues
AISSSLNAFVVSNPKDNRLFR; |; RELTPAQIKK	44.14	BS402	Inter	2	0	1xBS402 [K15]	AISSSLNAFVVSNP[K]DNRLFR	1xBS402 [K9]	Smc6	570	RELTPAQI[K]K	Smc5	598	Smc6	Smc5	0	1.79904e+07		48.6
NAEKGTCFDADMDFR; |; KSRSDEK	44.12	BS402	Inter	1	0	2xCarbamidomethyl [K4; C7]	NAE[K]GTCFDADMDFR	1xBS402 [K1]	Smc6	969	[K]SRSDEK	Nse4	29	Smc6	Nse4	0	1.77705e+06		38.8
SYDQDTKEK; |; VKDHKEK	44.12	BS402	Intra	1	0	1xBS402 [K7]	SYDQDT[K]EK	1xBS402 [K5]	Smc5	845	VKDH[K]EK	Smc5	279	Smc5	Smc5	0	10377125		13.99
IVKENPVARK; |;FRDNAPLKK	43	BS402	Inter	2	0	1xBS402 [K3]	IV[K]ENPVARK	1xBS402 [K8]	Nse3	23	FRDNAPL[K]K	Smc5	979	Nse3	Smc5	0	4.76712e+06		31.12
LFNNVGSAGAVRLEKPKDYAEWK; |; DLETIKAK	42.72	BS402	Intra	1	0	1xBS402 [K15]	LFNNVGSAGAVRLE[K]PKDYAEWK	1xBS402 [K6]	Smc5	957	DLETI[K]AK	Smc5	915	Smc5	Smc5	0	3.91036e+06		51.62
FILLNNVPHSKNFDDFK; |; EQTKSLHDDIIK	42.39	BS402	Intra	1	0	1xBS402 [K11]	FILLNNVPHS[K]NFDDFK	1xBS402 [K4]	Nse3	133	EQT[K]SLHDDIIK	Nse3	287	Nse3	Nse3	0		NoQuanValues
GESQNSIITRNKLQSVIHEAAR; |; EENIAKPSFSK	41.98	BS402	Intra	1	0	1xBS402 [K12]	GESQNSIITRN[K]LQSVIHEAAR	1xBS402 [K6]	Nse3	50	EENIA[K]PSFSK	Nse3	66	Nse3	Nse3	0	15476549		59.44
NSTVTEPDSSGETRKQK; |; SRSDEKSSSSK	41.98	BS402	Intra	1	0	1xBS402 [K15]	NSTVTEPDSSGETR[K]QK	1xBS402 [K6]	Nse4	26	SRSDE[K]SSSSK	Nse4	35	Nse4	Nse4	0	4.25887e+06		14.79
ERIENVDLPDTQEEIKR; |; ELDKVSRMIQK	41.96	BS402	Intra	1	0	1xBS402 [K16]	ERIENVDLPDTQEEI[K]R	1xBS402 [K4]	Smc6	901	ELD[K]VSRMIQK	Smc6	906	Smc6	Smc6	0	8965615		77.7
ALTVVDSDSYKLFANPILDK; |; FKVNLR	41.94	BS402	Intra	1	0	1xBS402 [K11]	ALTVVDSDSY[K]LFANPILDK	1xBS402 [K2]	Smc5	522	F[K]VNLR	Smc5	533	Smc5	Smc5	0		NoQuanValues
IGILNQDQDLKEVRDAVLMVR; |; FKVNLR	41.94	BS402	Intra	1	0	1xBS402 [K11]	IGILNQDQDL[K]EVRDAVLMVR	1xBS402 [K2]	Smc5	463	F[K]VNLR	Smc5	533	Smc5	Smc5	0	1.84747e+06		72.42
AKIVHLRQESDK; |;YKEGQK	41.94	BS402	Inter	1	0	1xBS402 [K2]	A[K]IVHLRQESDK	1xBS402 [K2]	Smc5	235	Y[K]EGQK	Smc6	937	Smc5	Smc6	0		NoQuanValues
KTLENQVEELTEK; |;AILKDK	41.57	BS402	Intra	1	0	1xBS402 [K1]	[K]TLENQVEELTEK	1xBS402 [K4]	Smc5	311	AIL[K]DK	Smc5	301	Smc5	Smc5	0		NoQuanValues
SLKAEYEDAKK; |; YKEGQK	41.57	BS402	Intra	1	0	1xBS402 [K10]	SLKAEYEDA[K]K	1xBS402 [K2]	Smc6	288	Y[K]EGQK	Smc6	937	Smc6	Smc6	0	8080857		24.51
MIQKAEK; |; YKEGQK	41.57	BS402	Intra	2	0	2xOxidation [M1; K4]	MIQ[K]AEK	1xBS402 [K2]	Smc6	913	Y[K]EGQK	Smc6	937	Smc6	Smc6	0	2.33629e+06		15.94
IKDIDDQIQQLLLK; |; KDVSQK	41.57	BS402	Intra	2	0	1xBS402 [K2]	I[K]DIDDQIQQLLLK	1xBS402 [K1]	Smc5	745	[K]DVSQK	Smc5	738	Smc5	Smc5	0	21527282		65.89
NKLQSVIHEAAREENIAKPSFSK; |;SFSQMALLLATWKPMRSR	41.08	BS402	Inter	1	0	1xBS402 [K2]	N[K]LQSVIHEAAREENIAKPSFSK	1xBS402 [K13]	Nse3	50	SFSQMALLLATW[K]PMRSR	Smc6	1037	Nse3	Smc6	0	21993488		59.27
AEKSLGLSQEEVIALFEK; |;SVESLRDFQNKK	40.04	BS402	Inter	1	0	1xBS402 [K3]	AE[K]SLGLSQEEVIALFEK	1xBS402 [K11]	Smc6	916	SVESLRDFQN[K]K	Smc5	259	Smc6	Smc5	0	6090612		66.47

## Sheet: SMC_E5
Crosslink Sequence	Max. XlinkX Score	Crosslinker	Crosslink Type	# CSMs	# Proteins	Modifications A	Sequence A	Modifications B	Accession A	Position A	Sequence B	Accession B	Position B	Protein Descriptions A	Protein Descriptions B	# Razor Quan Results	Abundance: F10: Sample	Quan Info	Top Apex RT [min]
NKLQSVIHEAAREENIAKPSFSK; |;AQKFILLNNVPHSK	154.35	BS402	Intra	7	0	1xBS402 [K2]	N[K]LQSVIHEAAREENIAKPSFSK	1xBS402 [K3]	Nse3	50	AQ[K]FILLNNVPHSK	Nse3	122	Nse3	Nse3	0	2.29425e+07		61.43
KFVKEMRDTPEFQSWMR; |;LNIYKEEYERAK	138.54	BS402	Intra	74	0	2xOxidation [K4; M6; M16]	KFV[K]EMRDTPEFQSWMR	1xBS402 [K5]	Smc5	822	LNIY[K]EEYERAK	Smc5	286	Smc5	Smc5	0	2.23115e+09		42.63
LFANPILDKFK; |; IVLIEDKNEAR	132.72	BS402	Inter	2	0	1xBS402 [K9]	LFANPILD[K]FK	1xBS402 [K7]	Smc5	531	IVLIED[K]NEAR	Smc6	642	Smc5	Smc6	0	12801952		69.53
INEIFEKLNTIRDEVIK; |;QRHLLSKMASSMK	132.72	BS402	Intra	35	0	1xBS402 [K7]	INEIFE[K]LNTIRDEVIK	3xOxidation [K7; M8; M12]	Smc5	344	QRHLLS[K]MASSMK	Smc5	764	Smc5	Smc5	0	1.15354e+08		73.5
KEILDSPRSNK; |;AEYEDAKK	131.34	BS402	Inter	2	1	1xBS402 [K1]	[K]EILDSPRSNK	1xBS402 [K7]	Nse6	146	AEYEDA[K]K	Smc6	288	Nse6	Smc6	0	17825084		31.4
YKDDTIYYEDKK; |; KLVNYVPLK	126.05	BS402	Inter	3	1	1xBS402 [K11]	YKDDTIYYED[K]K	1xBS402 [K1]	Smc6	850	[K]LVNYVPLK	Nse6	114	Smc6	Nse6	0	1.83665e+07		47.7
IQKYKDDTIYYEDK; |;SGKYFHNLHAR	123.54	BS402	Inter	6	0	1xBS402 [K3]	IQ[K]YKDDTIYYEDK	1xBS402 [K3]	Smc6	839	SG[K]YFHNLHAR	Nse2	20	Smc6	Nse2	0	31027128		37.26
ITQHSLNSTQQETTPEQVKK; |; IKQSISHTDSR	123.54	BS402	Intra	4	0	1xBS402 [K19]	ITQHSLNSTQQETTPEQV[K]K	1xBS402 [K2]	Nse4	290	I[K]QSISHTDSR	Nse4	352	Nse4	Nse4	0	11997400		25.8
TPRKLVNYVPLK; |; KIEVNVAALK	123.34	BS402	Inter	5	1	1xBS402 [K4]	TPR[K]LVNYVPLK	1xBS402 [K1]	Nse6	114	[K]IEVNVAALK	Smc6	860	Nse6	Smc6	0	6.93702e+07		56.3
KAPSNNEDEEIVKTPR; |; KIEVNVAALK	121.68	BS402	Inter	2	1	1xBS402 [K13]	KAPSNNEDEEIV[K]TPR	1xBS402 [K1]	Nse6	110	[K]IEVNVAALK	Smc6	860	Nse6	Smc6	0	3.18818e+06		45.23
KAPSNNEDEEIVKTPR; |; KLVNYVPLK	120.76	BS402	Intra	4	1	1xBS402 [K13]	KAPSNNEDEEIV[K]TPR	1xBS402 [K1]	Nse6	110	[K]LVNYVPLK	Nse6	114	Nse6	Nse6	0	108099418		45.81
IRIENEIINLKNEYNDR; |; KSTLDALSNQK	118.26	BS402	Intra	2	0	1xBS402 [K11]	IRIENEIINL[K]NEYNDR	1xBS402 [K1]	Smc5	667	[K]STLDALSNQK	Smc5	674	Smc5	Smc5	0	4.61784e+06		55.83
KNQEQAIASYEAAKEELGLK; |; EKSNQAEAQSNIDQGRK	118.26	BS402	Intra	3	0	1xBS402 [K14]	KNQEQAIASYEAA[K]EELGLK	1xBS402 [K2]	Smc6	788	E[K]SNQAEAQSNIDQGRK	Smc6	397	Smc6	Smc6	0	4.21287e+06		52.97
VRKFSGNLSFIK; |;KIGTTLIVKK	118.06	BS402	Intra	7	0	1xBS402 [K3]	VR[K]FSGNLSFIK	1xBS402 [K9]	Smc6	987	KIGTTLIV[K]K	Smc6	1067	Smc6	Smc6	0	82912460		54.54
EILDSPRSNKSIVITSNTVAK; |; SLKAEYEDAKK	118.03	BS402	Inter	9	1	1xBS402 [K10]	EILDSPRSN[K]SIVITSNTVAK	1xBS402 [K3]	Nse6	156	SL[K]AEYEDAKK	Smc6	281	Nse6	Smc6	0	254154755		40.63
RKAPSNNEDEEIVK; |;LNIYKEEYERAK	117.62	BS402	Inter	9	1	1xBS402 [K2]	R[K]APSNNEDEEIVK	1xBS402 [K5]	Nse6	98	LNIY[K]EEYERAK	Smc5	286	Nse6	Smc5	0	59356934		40.01
KAPSNNEDEEIVK; |;AESGDDFDPILKR	114.6	BS402	Intra	3	1	1xBS402 [K1]	[K]APSNNEDEEIVK	1xBS402 [K12]	Nse6	98	AESGDDFDPIL[K]R	Nse6	90	Nse6	Nse6	0	83561982		47.86
YKDDTIYYEDK; |;SGKYFHNLHAR	112.75	BS402	Inter	2	0	1xBS402 [K2]	Y[K]DDTIYYEDK	1xBS402 [K3]	Smc6	841	SG[K]YFHNLHAR	Nse2	20	Smc6	Nse2	0		NoQuanValues
FKVNLRELSSADTTPPVPAETVR; |;IVLIEDKNEARNFLQR	111.28	BS402	Inter	5	0	1xBS402 [K2]	F[K]VNLRELSSADTTPPVPAETVR	1xBS402 [K7]	Smc5	533	IVLIED[K]NEARNFLQR	Smc6	642	Smc5	Smc6	0	6.89401e+07		51.26
EGKLLMEHDEEGLPTIK; |; IKQSISHTDSR	110.36	BS402	Intra	11	0	2xOxidation [K3; M6]	EG[K]LLMEHDEEGLPTIK	1xBS402 [K2]	Nse4	336	I[K]QSISHTDSR	Nse4	352	Nse4	Nse4	0	4.02156e+07		44.23
IEQIAQEAQPIKEQYDSTK; |; EKSNQAEAQSNIDQGR	109.29	BS402	Intra	1	0	1xBS402 [K12]	IEQIAQEAQPI[K]EQYDSTK	1xBS402 [K2]	Smc6	806	E[K]SNQAEAQSNIDQGR	Smc6	397	Smc6	Smc6	0	6.26048e+06		40.66
KLDSHTQSGGER; |;RTKSESGVTYR	108.09	BS402	Inter	5	1	1xBS402 [K1]	[K]LDSHTQSGGER	1xBS402 [K3]	Smc5	980	RT[K]SESGVTYR	Nse5	158	Smc5	Nse5	0	532301		19.45
ITQHSLNSTQQETTPEQVKK; |; EGKLLMEHDEEGLPTIK	107.57	BS402	Intra	12	0	1xBS402 [K19]	ITQHSLNSTQQETTPEQV[K]K	2xOxidation [K3; M6]	Nse4	290	EG[K]LLMEHDEEGLPTIK	Nse4	336	Nse4	Nse4	0	1.82686e+08		45.53
RTKSESGVTYR; |;FRDNAPLKK	103.28	BS402	Inter	5	1	1xBS402 [K3]	RT[K]SESGVTYR	1xBS402 [K8]	Nse5	158	FRDNAPL[K]K	Smc5	979	Nse5	Smc5	0	3.22074e+07		28.59
RTKSESGVTYRQNASVDPELDQAK; |;TFKNPYR	102.98	BS402	Intra	4	1	1xBS402 [K3]	RT[K]SESGVTYRQNASVDPELDQAK	1xBS402 [K3]	Nse5	158	TF[K]NPYR	Nse5	182	Nse5	Nse5	0	1.04138e+07		34.04
KEILDSPR; |;YKEGQKK	100.91	BS402	Inter	2	1	1xBS402 [K1]	[K]EILDSPR	1xBS402 [K2]	Nse6	146	Y[K]EGQKK	Smc6	937	Nse6	Smc6	0	101804138		26.66
KLVNYVPLK; |;VYLENIKK	97.31	BS402	Inter	1	1	1xBS402 [K1]	[K]LVNYVPLK	1xBS402 [K7]	Nse6	114	VYLENI[K]K	Smc6	859	Nse6	Smc6	0	9370527		53.3
LFNNVGSAGAVRLEKPKDYAEWK; |; LKEDHAVLEPKLDDIVSK	95.79	BS402	Intra	5	0	1xBS402 [K17]	LFNNVGSAGAVRLEKP[K]DYAEWK	1xBS402 [K2]	Smc5	959	L[K]EDHAVLEPKLDDIVSK	Smc5	919	Smc5	Smc5	0	6.67835e+07		39.43
IIHGNRLVDIKQSAYGSK; |; MLCQTSKIHTIPVSRR	92.92	BS402	Intra	6	0	1xBS402 [K11]	IIHGNRLVDI[K]QSAYGSK	3xCarbamidomethyl [M1; C3; K7]	Smc5	624	MLCQTS[K]IHTIPVSRR	Smc5	581	Smc5	Smc5	0	1.45882e+07		41.5
LKEDHAVLEPKLDDIVSK; |;DLETIKAK	92.28	BS402	Intra	4	0	1xBS402 [K2]	L[K]EDHAVLEPKLDDIVSK	1xBS402 [K6]	Smc5	919	DLETI[K]AK	Smc5	915	Smc5	Smc5	0	22267498		48.25
QRHLLSKMASSMK; |; EKINEIFEK	91.09	BS402	Intra	12	0	2xOxidation [K7; M8; M12]	QRHLLS[K]MASSMK	1xBS402 [K2]	Smc5	764	E[K]INEIFEK	Smc5	337	Smc5	Smc5	0	4.29713e+07		51.98
EARKDVSQK; |; KKVDALNK	90.32	BS402	Inter	4	0	1xBS402 [K4]	EAR[K]DVSQK	1xBS402 [K1]	Smc5	738	[K]KVDALNK	Smc6	412	Smc5	Smc6	0	18758653		18.19
LNTIRDEVIKK; |; KNQNEYYR	88.25	BS402	Intra	2	0	1xBS402 [K10]	LNTIRDEVI[K]K	1xBS402 [K1]	Smc5	354	[K]NQNEYYR	Smc5	356	Smc5	Smc5	0		NoQuanValues
TKSESGVTYR; |; KVEDFIK	87.76	BS402	Inter	1	1	1xBS402 [K2]	T[K]SESGVTYR	1xBS402 [K1]	Nse5	158	[K]VEDFIK	Smc5	98	Nse5	Smc5	0	5.66007e+06		39.7
EDINSRQSKIQK; |; SGKYFHNLHAR	87.62	BS402	Inter	5	0	1xBS402 [K9]	EDINSRQS[K]IQK	1xBS402 [K3]	Smc6	836	SG[K]YFHNLHAR	Nse2	20	Smc6	Nse2	0	382701106		27.01
NLENEISGIQQKVDEVTEK; |; YKDDTIYYEDKK	87.15	BS402	Intra	3	0	1xBS402 [K12]	NLENEISGIQQ[K]VDEVTEK	1xBS402 [K11]	Smc6	336	YKDDTIYYED[K]K	Smc6	850	Smc6	Smc6	0	9683168		68.16
KSVESLRDFQNK; |;MIQKAEK	86.63	BS402	Inter	4	0	1xBS402 [K1]	[K]SVESLRDFQNK	1xBS402 [M1; K4]	Smc5	248	MIQ[K]AEK	Smc6	913	Smc5	Smc6	0	2.35915e+07		35.4
NRQEKIERYTSDGTTIEAQIDAK; |; SGKYFHNLHAR	86.34	BS402	Inter	13	0	1xBS402 [K5]	NRQE[K]IERYTSDGTTIEAQIDAK	1xBS402 [K3]	Smc6	350	SG[K]YFHNLHAR	Nse2	20	Smc6	Nse2	0	1.04517e+08		26.09
KVEDFIK; |;SLEKR	86.16	BS402	Inter	1	0	1xBS402 [K1]	[K]VEDFIK	1xBS402 [K4]	Smc5	98	SLE[K]R	Nse3	236	Smc5	Nse3	0		NoQuanValues
SKCFAFTEQCSQASYEEAVLNIEK; |;EQLEMLHAIEKNDSGRR	85.73	BS402	Intra	1	1	3xCarbamidomethyl [K2; C3; C10]	S[K]CFAFTEQCSQASYEEAVLNIEK	1xBS402 [K11]	Nse5	459	EQLEMLHAIE[K]NDSGRR	Nse5	517	Nse5	Nse5	0		NoQuanValues
VVDTGILNSKINERK; |; KVDALNK	85.52	BS402	Intra	8	0	1xBS402 [K10]	VVDTGILNS[K]INERK	1xBS402 [K1]	Smc6	770	[K]VDALNK	Smc6	413	Smc6	Smc6	0	81500989		42.01
KPFANTKK; |;AILKDK	85.52	BS402	Intra	6	0	1xBS402 [K1]	[K]PFANTKK	1xBS402 [K4]	Smc5	304	AIL[K]DK	Smc5	301	Smc5	Smc5	0	9.41555e+07		31.21
LEKPKDYAEWK; |;DLETIKAK	84.53	BS402	Intra	1	0	1xBS402 [K5]	LEKP[K]DYAEWK	1xBS402 [K6]	Smc5	959	DLETI[K]AK	Smc5	915	Smc5	Smc5	0	6.93922e+06		43.94
VKDHKEK; |;RTIISKR	84.11	BS402	Inter	3	1	1xBS402 [K5]	VKDH[K]EK	1xBS402 [K6]	Smc5	279	RTIIS[K]R	Nse6	96	Smc5	Nse6	0	29109008		17.39
ATSSFKATSMR; |; NLKFDDSR	83.61	BS402	Intra	2	0	1xBS402 [K6]	ATSSF[K]ATSMR	1xBS402 [K3]	Nse4	197	NL[K]FDDSR	Nse4	122	Nse4	Nse4	0	8799835		41.99
IKDIDDQIQQLLLKQR; |; HLLSKMASSMK	82.39	BS402	Intra	30	0	1xBS402 [K14]	IKDIDDQIQQLLL[K]QR	3xOxidation [K5; M6; M10]	Smc5	757	HLLS[K]MASSMK	Smc5	764	Smc5	Smc5	0	5.30449e+08		65.66
SNKSIVITSNTVAK; |; KEILDSPR	81.34	BS402	Intra	3	1	1xBS402 [K3]	SN[K]SIVITSNTVAK	1xBS402 [K1]	Nse6	156	[K]EILDSPR	Nse6	146	Nse6	Nse6	0	18581110		42.36
KTLENQVEELTEK; |;DKKPFANTK	80.38	BS402	Intra	1	0	1xBS402 [K1]	[K]TLENQVEELTEK	1xBS402 [K2]	Smc5	311	D[K]KPFANTK	Smc5	303	Smc5	Smc5	0	26070998		49.38
AEKSLGLSQEEVIALFEK; |; KSVESLRDFQNK	79.12	BS402	Inter	1	0	1xBS402 [K3]	AE[K]SLGLSQEEVIALFEK	1xBS402 [K1]	Smc6	916	[K]SVESLRDFQNK	Smc5	248	Smc6	Smc5	0	1.15896e+06		66.78
EDFLRSQEILAQTHLPEKSVFEDIDIK; |; KSTIETLREK	79.03	BS402	Intra	4	0	1xBS402 [K18]	EDFLRSQEILAQTHLPE[K]SVFEDIDIK	1xBS402 [K1]	Smc5	395	[K]STIETLREK	Smc5	719	Smc5	Smc5	0	1.54074e+07		58.52
KLQATIISTKEDFLRSQEILAQTHLPEK; |; EKLDQLKREAR	78.19	BS402	Intra	8	0	1xBS402 [K10]	KLQATIIST[K]EDFLRSQEILAQTHLPEK	1xBS402 [K7]	Smc5	377	EKLDQL[K]REAR	Smc5	733	Smc5	Smc5	0	3.16833e+08		56.16
LNIYKEEYERAK; |;RTIISKRK	78.16	BS402	Inter	13	1	1xBS402 [K5]	LNIY[K]EEYERAK	1xBS402 [K6]	Smc5	286	RTIIS[K]RK	Nse6	96	Smc5	Nse6	0	69391682		42.16
NLENEISGIQQKVDEVTEK; |; KLVNYVPLK	76.59	BS402	Inter	4	1	1xBS402 [K12]	NLENEISGIQQ[K]VDEVTEK	1xBS402 [K1]	Smc6	336	[K]LVNYVPLK	Nse6	114	Smc6	Nse6	0	9.94618e+06		74.47
IEQIAQEAQPIKEQYDSTK; |; ELLRDVKSR	76.59	BS402	Intra	5	0	1xBS402 [K12]	IEQIAQEAQPI[K]EQYDSTK	1xBS402 [K7]	Smc6	806	ELLRDV[K]SR	Smc6	390	Smc6	Smc6	0	2.70834e+07		46.98
KENSRYDNLCTIFPVNK; |;YKDWHFISK	76.59	BS402	Intra	1	1	2xCarbamidomethyl [K1; C10]	[K]ENSRYDNLCTIFPVNK	1xBS402 [K2]	Nse6	270	Y[K]DWHFISK	Nse6	198	Nse6	Nse6	0	794225		57.09
DAVLMVREHPEMKDK; |; TKSLTTTDK	75.68	BS402	Intra	2	0	1xBS402 [K13]	DAVLMVREHPEM[K]DK	1xBS402 [K2]	Smc5	479	T[K]SLTTTDK	Smc5	445	Smc5	Smc5	0	2280955		22.47
ITAEKITQHSLNSTQQETTPEQVK; |; TKSESGVTYR	75.31	BS402	Inter	1	1	1xBS402 [K5]	ITAE[K]ITQHSLNSTQQETTPEQVK	1xBS402 [K2]	Nse4	271	T[K]SESGVTYR	Nse5	158	Nse4	Nse5	0		NoQuanValues
KQKWGFDRFR; |;RTKSESGVTYR	75.13	BS402	Intra	6	1	1xBS402 [K3]	KQ[K]WGFDRFR	1xBS402 [K3]	Nse5	148	RT[K]SESGVTYR	Nse5	158	Nse5	Nse5	0	2.94816e+07		42.22
KLQATIISTK; |;SRFEKEK	73.51	BS402	Inter	1	0	1xBS402 [K1]	[K]LQATIISTK	1xBS402 [K5]	Smc5	368	SRFE[K]EK	Smc6	395	Smc5	Smc6	0	21640916		33.15
SVIIEGSGGSSAWSHPQFEKGGGSGGGSGGGSWSHPQFEK; |; EQLEMLHAIEKNDSGRR	72.93	BS402	Intra	1	1	1xBS402 [K20]	SVIIEGSGGSSAWSHPQFE[K]GGGSGGGSGGGSWSHPQFEK	1xBS402 [K11]	Nse5	571	EQLEMLHAIE[K]NDSGRR	Nse5	517	Nse5	Nse5	0		NoQuanValues
ITQHSLNSTQQETTPEQVKK; |; QSISHTDSRSKEIER	72.73	BS402	Intra	4	0	1xBS402 [K19]	ITQHSLNSTQQETTPEQV[K]K	1xBS402 [K11]	Nse4	290	QSISHTDSRS[K]EIER	Nse4	363	Nse4	Nse4	0	41402576		27.78
EGKLLMEHDEEGLPTIK; |; SKEIERQR	72.73	BS402	Intra	9	0	2xOxidation [K3; M6]	EG[K]LLMEHDEEGLPTIK	1xBS402 [K2]	Nse4	336	S[K]EIERQR	Nse4	363	Nse4	Nse4	0	6.72709e+07		47.56
KGEIELHSQLLPYVK; |;MIQKAEK	72.34	BS402	Inter	2	0	1xBS402 [K1]	[K]GEIELHSQLLPYVK	1xBS402 [K4]	Smc5	260	MIQ[K]AEK	Smc6	913	Smc5	Smc6	0	6.26925e+06		49.91
AISSSLNAFVVSNPKDNRLFR; |; RELTPAQIKK	72.23	BS402	Inter	6	0	1xBS402 [K15]	AISSSLNAFVVSNP[K]DNRLFR	1xBS402 [K9]	Smc6	570	RELTPAQI[K]K	Smc5	598	Smc6	Smc5	0	113731205		52.78
LQDLKKEILDSPR; |;AEYEDAKK	72	BS402	Inter	1	1	1xBS402 [K5]	LQDL[K]KEILDSPR	1xBS402 [K7]	Nse6	145	AEYEDA[K]K	Smc6	288	Nse6	Smc6	0	963402		42.03
ITAEKITQHSLNSTQQETTPEQVKK; |; SKEIER	71.27	BS402	Intra	5	0	1xBS402 [K5]	ITAE[K]ITQHSLNSTQQETTPEQVKK	1xBS402 [K2]	Nse4	271	S[K]EIER	Nse4	363	Nse4	Nse4	0	5.48749e+06		37.38
KFSGNLSFIK; |;ASLKVR	71.27	BS402	Intra	1	0	1xBS402 [K1]	[K]FSGNLSFIK	1xBS402 [K4]	Smc6	987	ASL[K]VR	Smc6	984	Smc6	Smc6	0	7.54459e+06		51.4
LFNNVGSAGAVRLEKPKDYAEWK; |; LKEDHAVLEPK	70.91	BS402	Intra	4	0	1xBS402 [K15]	LFNNVGSAGAVRLE[K]PKDYAEWK	1xBS402 [K2]	Smc5	957	L[K]EDHAVLEPK	Smc5	919	Smc5	Smc5	0	4360879		39.87
RTKSESGVTYR; |; KFSGNLSFIK	70.91	BS402	Inter	1	1	1xBS402 [K3]	RT[K]SESGVTYR	1xBS402 [K1]	Nse5	158	[K]FSGNLSFIK	Smc6	987	Nse5	Smc6	0		NoQuanValues
VKIAKPDLSSFQPGSIIK; |;LLTGLHYHEKMR	70	BS402	Intra	1	0	1xBS402 [K2]	V[K]IAKPDLSSFQPGSIIK	1xBS402 [K10]	Smc5	28	LLTGLHYHE[K]MR	Smc5	1060	Smc5	Smc5	0	2.48409e+06		53.42
IVHLRQESDKLR; |; KSVESLRDFQNK	69.38	BS402	Intra	1	0	1xBS402 [K10]	IVHLRQESD[K]LR	1xBS402 [K1]	Smc5	245	[K]SVESLRDFQNK	Smc5	248	Smc5	Smc5	0	1.75635e+06		37.81
IIHGNRLVDIKQSAYGSK; |; ILFKR	68.6	BS402	Intra	5	0	1xBS402 [K11]	IIHGNRLVDI[K]QSAYGSK	1xBS402 [K4]	Smc5	624	ILF[K]R	Smc5	612	Smc5	Smc5	0	102548735		49.68
EARKDVSQK; |;EKLDQLKR	67.89	BS402	Intra	4	0	1xBS402 [K4]	EAR[K]DVSQK	1xBS402 [K7]	Smc5	738	EKLDQL[K]R	Smc5	733	Smc5	Smc5	0	2.56198e+08		21.79
EVNNSLVVSLQDVKNEERDIQHER; |; LKEIDGR	67.76	BS402	Intra	1	0	1xBS402 [K14]	EVNNSLVVSLQDV[K]NEERDIQHER	1xBS402 [K2]	Smc6	468	L[K]EIDGR	Smc6	731	Smc6	Smc6	0	2779219		59.9
LQDLKKEILDSPR; |; YKEGQKK	67.76	BS402	Inter	6	1	1xBS402 [K5]	LQDL[K]KEILDSPR	1xBS402 [K2]	Nse6	145	Y[K]EGQKK	Smc6	937	Nse6	Smc6	0	1.64484e+07		21.72
ITAEKITQHSLNSTQQETTPEQVKK; |;SIENLFYTSFLIKEGK	67.56	BS402	Intra	1	0	1xBS402 [K5]	ITAE[K]ITQHSLNSTQQETTPEQVKK	1xBS402 [K13]	Nse4	271	SIENLFYTSFLI[K]EGK	Nse4	333	Nse4	Nse4	0		NoQuanValues
IKQSISHTDSR; |;SKEIERQR	67.06	BS402	Intra	4	0	1xBS402 [K2]	I[K]QSISHTDSR	1xBS402 [K2]	Nse4	352	S[K]EIERQR	Nse4	363	Nse4	Nse4	0	25074948		21.71
VIGIKNNGLFAHDAR; |; NLKFDDSR	67.06	BS402	Intra	3	0	1xBS402 [K5]	VIGI[K]NNGLFAHDAR	1xBS402 [K3]	Nse4	95	NL[K]FDDSR	Nse4	122	Nse4	Nse4	0	2889927		51.37
QSAYGSKQVFPTDVSIK; |;LITPRPNGKILFK	66.07	BS402	Intra	3	0	1xBS402 [K7]	QSAYGS[K]QVFPTDVSIK	1xBS402 [K9]	Smc5	631	LITPRPNG[K]ILFK	Smc5	608	Smc5	Smc5	0	1.02847e+07		57.46
EKINEIFEK; |;TDEFLKAK	63.65	BS402	Intra	2	0	1xBS402 [K2]	E[K]INEIFEK	1xBS402 [K6]	Smc5	337	TDEFL[K]AK	Smc5	333	Smc5	Smc5	0	5.29486e+06		54.22
LDQLKREAR; |;ESQEQDKR	63.44	BS402	Inter	3	0	1xBS402 [K5]	LDQL[K]REAR	1xBS402 [K7]	Smc5	733	ESQEQD[K]R	Nse2	258	Smc5	Nse2	0	2.47109e+07		21.6
LFNNVGSAGAVRLEKPKDYAEWK; |; DLETIKAK	63.44	BS402	Intra	4	0	1xBS402 [K15]	LFNNVGSAGAVRLE[K]PKDYAEWK	1xBS402 [K6]	Smc5	957	DLETI[K]AK	Smc5	915	Smc5	Smc5	0	25315972		51.99
MIQKAEK; |;DFQNKK	63.05	BS402	Inter	1	0	1xBS402 [K4]	MIQ[K]AEK	1xBS402 [K5]	Smc6	913	DFQN[K]K	Smc5	259	Smc6	Smc5	0	5548576		24.53
VNSSSDNGTQYLKDLIEQETK; |; KVELQNIAK	62.84	BS402	Intra	4	0	1xBS402 [K13]	VNSSSDNGTQYL[K]DLIEQETK	1xBS402 [K1]	Smc6	702	[K]VELQNIAK	Smc6	493	Smc6	Smc6	0	184514584		67.39
IGILNQDQDLKEVRDAVLMVR; |; TKSLTTTDK	62.84	BS402	Intra	4	0	1xBS402 [K11]	IGILNQDQDL[K]EVRDAVLMVR	1xBS402 [K2]	Smc5	463	T[K]SLTTTDK	Smc5	445	Smc5	Smc5	0	2806501		69.86
TKSESGVTYR; |;SKKVEDFIK	62.84	BS402	Inter	1	1	1xBS402 [K2]	T[K]SESGVTYR	1xBS402 [K2]	Nse5	158	S[K]KVEDFIK	Smc5	97	Nse5	Smc5	0	14654960		38.31
KTLENQVEELTEK; |;DKKPFANTK	62.84	BS402	Intra	5	0	1xBS402 [K1]	[K]TLENQVEELTEK	1xBS402 [K3]	Smc5	311	DK[K]PFANTK	Smc5	304	Smc5	Smc5	0	87602805		49.38
EQTKSLHDDIIK; |;ATSSFKATSMR	62.66	BS402	Inter	3	0	1xBS402 [K4]	EQT[K]SLHDDIIK	2xOxidation [K6; M10]	Nse3	287	ATSSF[K]ATSMR	Nse4	197	Nse3	Nse4	0	4186123		40.05
KVDALNK;|;KDVSQK	62.39	BS402	Inter	1	0	1xBS402 [K1]	[K]VDALNK	1xBS402 [K1]	Smc6	413	[K]DVSQK	Smc5	738	Smc6	Smc5	0	686825		19.59
KAPSNNEDEEIVK; |;AKANLR	62.39	BS402	Inter	1	1	1xBS402 [K1]	[K]APSNNEDEEIVK	1xBS402 [K2]	Nse6	98	A[K]ANLR	Smc5	293	Nse6	Smc5	0	6343687		27.46
NKLQSVIHEAAREENIAKPSFSK; |;SLEKR	61.3	BS402	Intra	1	0	1xBS402 [K2]	N[K]LQSVIHEAAREENIAKPSFSK	1xBS402 [K4]	Nse3	50	SLE[K]R	Nse3	236	Nse3	Nse3	0	7666074		53.07
KLDSHTQSGGER; |;LKSVK	61.3	BS402	Intra	2	0	1xBS402 [K1]	[K]LDSHTQSGGER	1xBS402 [K2]	Smc5	980	L[K]SVK	Smc5	192	Smc5	Smc5	0	43923431		17.88
KAPSNNEDEEIVK;|;KLVNYVPLK	61.14	BS402	Intra	3	1	1xBS402 [K1]	[K]APSNNEDEEIVK	1xBS402 [K1]	Nse6	98	[K]LVNYVPLK	Nse6	114	Nse6	Nse6	0	2.85679e+06		46.65
EKINEIFEK; |;MASSMKSLK	61.14	BS402	Intra	2	0	1xBS402 [K2]	E[K]INEIFEK	2xOxidation [M1; K6]	Smc5	337	MASSM[K]SLK	Smc5	770	Smc5	Smc5	0	1.41035e+07		50.5
EEYERAKANLR; |; TIISKR	60.8	BS402	Inter	3	1	1xBS402 [K7]	EEYERA[K]ANLR	1xBS402 [K5]	Smc5	293	TIIS[K]R	Nse6	96	Smc5	Nse6	0	1.9162e+07		28.92
LNIYKEEYERAK; |;VKDHKEK	60.78	BS402	Intra	2	0	1xBS402 [K5]	LNIY[K]EEYERAK	1xBS402 [K5]	Smc5	286	VKDH[K]EK	Smc5	279	Smc5	Smc5	0	232141896		28.64
STIETLREKLDQLK; |; KLQATIISTK	60.44	BS402	Intra	1	0	1xBS402 [K9]	STIETLRE[K]LDQLK	1xBS402 [K1]	Smc5	728	[K]LQATIISTK	Smc5	368	Smc5	Smc5	0	4.03262e+06		60.47
IRIENEIINLKNEYNDRK; |; TKSLTTTDK	60.15	BS402	Intra	2	0	1xBS402 [K11]	IRIENEIINL[K]NEYNDRK	1xBS402 [K2]	Smc5	667	T[K]SLTTTDK	Smc5	445	Smc5	Smc5	0	1.5042e+06		56.38
TQTIIITPQDIGKIADIDSSGVSIHR; |; KIGTTLIVK	59.64	BS402	Intra	2	0	1xBS402 [K13]	TQTIIITPQDIG[K]IADIDSSGVSIHR	1xBS402 [K1]	Smc6	1087	[K]IGTTLIVK	Smc6	1059	Smc6	Smc6	0	19478996		69.68
FRDNAPLKK; |; QKWGFDR	59.61	BS402	Inter	1	1	1xBS402 [K8]	FRDNAPL[K]K	1xBS402 [K2]	Smc5	979	Q[K]WGFDR	Nse5	148	Smc5	Nse5	0	1.03012e+06		42.12
DWHFISKNCHYEQLMDLEMK; |; SELQKSIK	59.56	BS402	Intra	2	1	2xCarbamidomethyl [K7; C9]	DWHFIS[K]NCHYEQLMDLEMK	1xBS402 [K5]	Nse6	205	SELQ[K]SIK	Nse6	172	Nse6	Nse6	0	3.40621e+06		60.56
QSSDACPQIDLSTWDKYRTGELTAPK; |; APSNNEDEEIVKTPR	59.35	BS402	Inter	2	1	2xCarbamidomethyl [C6; K16]	QSSDACPQIDLSTWD[K]YRTGELTAPK	1xBS402 [K12]	Nse2	111	APSNNEDEEIV[K]TPR	Nse6	110	Nse2	Nse6	0		NoQuanValues
VDEVTEKIRNR; |;SVPLHPKSGK	59.21	BS402	Inter	4	0	1xBS402 [K7]	VDEVTE[K]IRNR	1xBS402 [K7]	Smc6	343	SVPLHP[K]SGK	Nse2	17	Smc6	Nse2	0	7.04292e+07		33.09
IQKYKDDTIYYEDK; |;SVPLHPKSGK	59.21	BS402	Inter	2	0	1xBS402 [K3]	IQ[K]YKDDTIYYEDK	1xBS402 [K7]	Smc6	839	SVPLHP[K]SGK	Nse2	17	Smc6	Nse2	0	1.08611e+07		34.16
YKDDTIYYEDKK; |; SVPLHPKSGK	59.21	BS402	Inter	2	0	1xBS402 [K11]	YKDDTIYYED[K]K	1xBS402 [K7]	Smc6	850	SVPLHP[K]SGK	Nse2	17	Smc6	Nse2	0	2.62911e+07		31.3
TKSESGVTYR; |; KQKWGFDR	58.66	BS402	Intra	2	1	1xBS402 [K2]	T[K]SESGVTYR	1xBS402 [K1]	Nse5	158	[K]QKWGFDR	Nse5	146	Nse5	Nse5	0	19820660		37.06
QRHLLSKMASSMK; |; KSTIETLREK	58.64	BS402	Intra	2	0	1xBS402 [K7]	QRHLLS[K]MASSMK	1xBS402 [K1]	Smc5	764	[K]STIETLREK	Smc5	719	Smc5	Smc5	0		NoQuanValues
IQKYKDDTIYYEDK; |;NRQEKIER	58.55	BS402	Intra	4	0	1xBS402 [K3]	IQ[K]YKDDTIYYEDK	1xBS402 [K5]	Smc6	839	NRQE[K]IER	Smc6	350	Smc6	Smc6	0	47772922		31.5
VDEVTEKIRNR; |; NRQEKIER	58.55	BS402	Intra	3	0	1xBS402 [K7]	VDEVTE[K]IRNR	1xBS402 [K5]	Smc6	343	NRQE[K]IER	Smc6	350	Smc6	Smc6	0	3576703		31.28
NLENEISGIQQKVDEVTEK; |;KAPSNNEDEEIVKTPR	58.37	BS402	Inter	1	1	1xBS402 [K12]	NLENEISGIQQ[K]VDEVTEK	1xBS402 [K13]	Smc6	336	KAPSNNEDEEIV[K]TPR	Nse6	110	Smc6	Nse6	0		NoQuanValues
STFVCAVCLGLAGKPEYIGRSK; |; KVEDFIK	57.5	BS402	Intra	2	0	3xCarbamidomethyl [C5; C8; K14]	STFVCAVCLGLAG[K]PEYIGRSK	1xBS402 [K1]	Smc5	89	[K]VEDFIK	Smc5	98	Smc5	Smc5	0	4846010		66.74
IENVDLPDTQEEIKR; |; ELDKVSR	57.07	BS402	Intra	1	0	1xBS402 [K14]	IENVDLPDTQEEI[K]R	1xBS402 [K4]	Smc6	901	ELD[K]VSR	Smc6	906	Smc6	Smc6	0	1.59826e+06		65.42
SKEIER; |;SLEKR	56.47	BS402	Inter	1	0	1xBS402 [K2]	S[K]EIER	1xBS402 [K4]	Nse4	363	SLE[K]R	Nse3	236	Nse4	Nse3	0	2495540		23.18
TKSESGVTYR; |;SKEIER	56.47	BS402	Inter	1	1	1xBS402 [K2]	T[K]SESGVTYR	1xBS402 [K2]	Nse5	158	S[K]EIER	Nse4	363	Nse5	Nse4	0		NoQuanValues
IEQIAQEAQPIKEQYDSTK; |; LNTIRDEVIKK	56.41	BS402	Inter	6	0	1xBS402 [K12]	IEQIAQEAQPI[K]EQYDSTK	1xBS402 [K10]	Smc6	806	LNTIRDEVI[K]K	Smc5	354	Smc6	Smc5	0	669282400		45.93
SGKYFHNLHAR; |;VDEVTEKIR	56.41	BS402	Inter	1	0	1xBS402 [K3]	SG[K]YFHNLHAR	1xBS402 [K7]	Nse2	20	VDEVTE[K]IR	Smc6	343	Nse2	Smc6	0		NoQuanValues
DWHFISKNCHYEQLMDLEMK; |; SIKFSGSIPEIYLDVVTK	56.36	BS402	Intra	1	1	2xCarbamidomethyl [K7; C9]	DWHFIS[K]NCHYEQLMDLEMK	1xBS402 [K3]	Nse6	205	SI[K]FSGSIPEIYLDVVTK	Nse6	175	Nse6	Nse6	0	164179		77.49
EADLKSQYEDKK; |;EEYERAKANLR	56.09	BS402	Intra	6	0	1xBS402 [K5]	EADL[K]SQYEDKK	1xBS402 [K7]	Smc5	811	EEYERA[K]ANLR	Smc5	293	Smc5	Smc5	0	2.53922e+07		32.63
EQTKSLHDDIIK; |; NLKFDDSR	55.9	BS402	Inter	2	0	1xBS402 [K4]	EQT[K]SLHDDIIK	1xBS402 [K3]	Nse3	287	NL[K]FDDSR	Nse4	122	Nse3	Nse4	0	2.2794e+06		42.5
EKSNQAEAQSNIDQGRK; |;LNTIRDEVIKK	55.5	BS402	Inter	2	0	1xBS402 [K2]	E[K]SNQAEAQSNIDQGRK	1xBS402 [K10]	Smc6	397	LNTIRDEVI[K]K	Smc5	354	Smc6	Smc5	0	67096416		29.17
AQKFILLNNVPHSK; |;SLEKREYIVR	55.44	BS402	Intra	1	0	1xBS402 [K3]	AQ[K]FILLNNVPHSK	1xBS402 [K4]	Nse3	122	SLE[K]REYIVR	Nse3	236	Nse3	Nse3	0	11979893		50.56
KAPSNNEDEEIVK; |;FVKEMR	55.13	BS402	Inter	1	1	1xBS402 [K1]	[K]APSNNEDEEIVK	1xBS402 [K3]	Nse6	98	FV[K]EMR	Smc5	822	Nse6	Smc5	0	834897		33.79
QKWGFDRFR; |;TFKNPYR	54.89	BS402	Intra	2	1	1xBS402 [K2]	Q[K]WGFDRFR	1xBS402 [K3]	Nse5	148	TF[K]NPYR	Nse5	182	Nse5	Nse5	0	5.17739e+06		48.1
ELSSADTTPPVPAETVRDLGFEGYLSDFITGDKR; |; VMKMLCQTSK	54.79	BS402	Intra	8	0	1xBS402 [K33]	ELSSADTTPPVPAETVRDLGFEGYLSDFITGD[K]R	3xCarbamidomethyl [M2; K3; M4; C6]	Smc5	570	VM[K]MLCQTSK	Smc5	574	Smc5	Smc5	0	1.80342e+07		78.13
LQSVIHEAAREENIAKPSFSK; |;ITQHSLNSTQQETTPEQVKK	54.49	BS402	Inter	1	0	1xBS402 [K16]	LQSVIHEAAREENIA[K]PSFSK	1xBS402 [K19]	Nse3	66	ITQHSLNSTQQETTPEQV[K]K	Nse4	290	Nse3	Nse4	0		NoQuanValues
IGTTLIVKK; |; LKDIAR	53.33	BS402	Intra	1	0	1xBS402 [K8]	IGTTLIV[K]K	1xBS402 [K2]	Smc6	1067	L[K]DIAR	Smc6	1070	Smc6	Smc6	0	1.11572e+06		42.29
IVHKAMVENACAENTSQYFLITPK; |;LLTGLHYHEKMR	53.17	BS402	Intra	1	0	2xCarbamidomethyl [K4; C11]	IVH[K]AMVENACAENTSQYFLITPK	1xBS402 [K10]	Smc5	1030	LLTGLHYHE[K]MR	Smc5	1060	Smc5	Smc5	0	1.13873e+06		51.33
STKNEMR; |; KTNFR	52.68	BS402	Intra	4	0	2xOxidation [K3; M6]	ST[K]NEMR	1xBS402 [K1]	Smc6	741	[K]TNFR	Smc6	746	Smc6	Smc6	0	15344290		21.65
KSTIETLREK;|;KYTMR	52.68	BS402	Intra	2	0	1xBS402 [K1]	[K]STIETLREK	1xBS402 [K1]	Smc5	719	[K]YTMR	Smc5	714	Smc5	Smc5	0		NoQuanValues
EIDGRLKSTK; |; KTNFR	52.68	BS402	Intra	2	0	1xBS402 [K7]	EIDGRL[K]STK	1xBS402 [K1]	Smc6	738	[K]TNFR	Smc6	746	Smc6	Smc6	0	2.99856e+06		26.22
SLKAEYEDAKK; |; YKEGQKK	52.59	BS402	Intra	1	0	1xBS402 [K3]	SL[K]AEYEDAKK	1xBS402 [K2]	Smc6	281	Y[K]EGQKK	Smc6	937	Smc6	Smc6	0	34088772		24.08
DLISEIDAKANAINHEMR; |; STKNEMR	52.59	BS402	Inter	1	0	2xOxidation [K9; M17]	DLISEIDA[K]ANAINHEMR	1xBS402 [K3]	Smc5	425	ST[K]NEMR	Smc6	741	Smc5	Smc6	0	782459		63.77
EILDSPRSNKSIVITSNTVAK; |; YKEGQKK	52.33	BS402	Inter	1	1	1xBS402 [K10]	EILDSPRSN[K]SIVITSNTVAK	1xBS402 [K2]	Nse6	156	Y[K]EGQKK	Smc6	937	Nse6	Smc6	0	16572816		35.58
EKLDQLKR; |; KVDALNK	52.23	BS402	Inter	1	0	1xBS402 [K2]	E[K]LDQLKR	1xBS402 [K1]	Smc5	728	[K]VDALNK	Smc6	413	Smc5	Smc6	0		NoQuanValues
DIDDQIQQLLLKQR; |; KSTIETLREK	50.97	BS402	Intra	1	0	1xBS402 [K12]	DIDDQIQQLLL[K]QR	1xBS402 [K1]	Smc5	757	[K]STIETLREK	Smc5	719	Smc5	Smc5	0	1.20781e+06		60.4
KAPSNNEDEEIVK; |;RTIISKR	50.34	BS402	Intra	7	1	1xBS402 [K1]	[K]APSNNEDEEIVK	1xBS402 [K6]	Nse6	98	RTIIS[K]R	Nse6	96	Nse6	Nse6	0	2.56805e+07		32.24
STFVCAVCLGLAGKPEYIGR; |; SKKVEDFIK	50.04	BS402	Intra	1	0	3xCarbamidomethyl [C5; C8; K14]	STFVCAVCLGLAG[K]PEYIGR	1xBS402 [K2]	Smc5	89	S[K]KVEDFIK	Smc5	97	Smc5	Smc5	0	2889802		63.26
NNDQVGEKITAEK; |; TKSESGVTYR	49.59	BS402	Inter	1	1	1xBS402 [K8]	NNDQVGE[K]ITAEK	1xBS402 [K2]	Nse4	266	T[K]SESGVTYR	Nse5	158	Nse4	Nse5	0		NoQuanValues
VVDTGILNSKINERK; |; KKVDALNK	49.35	BS402	Intra	2	0	1xBS402 [K10]	VVDTGILNS[K]INERK	1xBS402 [K1]	Smc6	770	[K]KVDALNK	Smc6	412	Smc6	Smc6	0	4.74922e+06		42.61
AESGDDFDPILKR; |; TIISKR	47.92	BS402	Intra	1	1	1xBS402 [K12]	AESGDDFDPIL[K]R	1xBS402 [K5]	Nse6	90	TIIS[K]R	Nse6	96	Nse6	Nse6	0	8404750		49.54
FVKEMR; |; AKANLR	47.92	BS402	Intra	2	0	1xBS402 [K3]	FV[K]EMR	1xBS402 [K2]	Smc5	822	A[K]ANLR	Smc5	293	Smc5	Smc5	0	22805220		29.87
QNASVDPELDQAKTFK; |; KQKWGFDR	47.82	BS402	Intra	2	1	1xBS402 [K13]	QNASVDPELDQA[K]TFK	1xBS402 [K1]	Nse5	179	[K]QKWGFDR	Nse5	146	Nse5	Nse5	0	17285164		49.23
MLCQTSKIHTIPVSRR; |; ILFKR	46.62	BS402	Intra	2	0	2xCarbamidomethyl [M1; C3; K7]	MLCQTS[K]IHTIPVSRR	1xBS402 [K4]	Smc5	581	ILF[K]R	Smc5	612	Smc5	Smc5	0	760627440		42.94
KLVNYVPLK;|;KVYLENIK	46.35	BS402	Inter	1	1	1xBS402 [K1]	[K]LVNYVPLK	1xBS402 [K1]	Nse6	114	[K]VYLENIK	Smc6	852	Nse6	Smc6	0	1.38921e+06		53.3
EKSNQAEAQSNIDQGR; |;DVKSRFEK	46.35	BS402	Intra	3	0	1xBS402 [K2]	E[K]SNQAEAQSNIDQGR	1xBS402 [K3]	Smc6	397	DV[K]SRFEK	Smc6	390	Smc6	Smc6	0	2.60638e+07		28.45
EILDSPRSNKSIVITSNTVAK; |; AEYEDAKK	46.35	BS402	Inter	2	1	1xBS402 [K10]	EILDSPRSN[K]SIVITSNTVAK	1xBS402 [K7]	Nse6	156	AEYEDA[K]K	Smc6	288	Nse6	Smc6	0	49149770		35.34
SNIPIVTYCLSQFDYSKGR; |; QSAYGSKQVFPTDVSIK	45.91	BS402	Inter	1	0	2xCarbamidomethyl [C9; K17]	SNIPIVTYCLSQFDYS[K]GR	1xBS402 [K7]	Smc6	602	QSAYGS[K]QVFPTDVSIK	Smc5	631	Smc6	Smc5	0	12496773		68.55
ITQHSLNSTQQETTPEQVKK; |; NNDQVGEKITAEK	45.68	BS402	Intra	1	0	1xBS402 [K19]	ITQHSLNSTQQETTPEQV[K]K	1xBS402 [K8]	Nse4	290	NNDQVGE[K]ITAEK	Nse4	266	Nse4	Nse4	0	5.29443e+06		32.96
RTKSESGVTYR; |;SLEKR	45.16	BS402	Inter	2	1	1xBS402 [K3]	RT[K]SESGVTYR	1xBS402 [K4]	Nse5	158	SLE[K]R	Nse3	236	Nse5	Nse3	0	4804804		25.16
RTKSESGVTYR; |; LKSVK	45.16	BS402	Inter	1	1	1xBS402 [K3]	RT[K]SESGVTYR	1xBS402 [K2]	Nse5	158	L[K]SVK	Smc5	192	Nse5	Smc5	0	3370550		22.4
KAPSNNEDEEIVK; |;VKDHKEK	44.8	BS402	Inter	1	1	1xBS402 [K1]	[K]APSNNEDEEIVK	1xBS402 [K5]	Nse6	98	VKDH[K]EK	Smc5	279	Nse6	Smc5	0	3177519		17.81
KLDSHTQSGGER; |;SLKNCQK	44.12	BS402	Intra	1	0	1xBS402 [K1]	[K]LDSHTQSGGER	2xCarbamidomethyl [K3; C5]	Smc5	980	SL[K]NCQK	Smc5	773	Smc5	Smc5	0		NoQuanValues
EKSNQAEAQSNIDQGRK; |; KVDALNK	44.12	BS402	Intra	1	0	1xBS402 [K2]	E[K]SNQAEAQSNIDQGRK	1xBS402 [K1]	Smc6	397	[K]VDALNK	Smc6	413	Smc6	Smc6	0		NoQuanValues
QNASVDPELDQAKTFK; |; QKWGFDRFR	44.12	BS402	Intra	2	1	1xBS402 [K13]	QNASVDPELDQA[K]TFK	1xBS402 [K2]	Nse5	179	Q[K]WGFDRFR	Nse5	148	Nse5	Nse5	0	4.54287e+06		54.48
LQSVIHEAAREENIAKPSFSK; |; AKIVHLRQESDK	42.87	BS402	Inter	1	0	1xBS402 [K16]	LQSVIHEAAREENIA[K]PSFSK	1xBS402 [K2]	Nse3	66	A[K]IVHLRQESDK	Smc5	235	Nse3	Smc5	0	1.06135e+06		40.45
ALTVVDSDSYKLFANPILDK; |; IVLIEDKNEAR	41.98	BS402	Inter	2	0	1xBS402 [K11]	ALTVVDSDSY[K]LFANPILDK	1xBS402 [K7]	Smc5	522	IVLIED[K]NEAR	Smc6	642	Smc5	Smc6	0	3591151		71.33
GESQNSIITRNKLQSVIHEAAR; |; EENIAKPSFSK	41.98	BS402	Intra	1	0	1xBS402 [K12]	GESQNSIITRN[K]LQSVIHEAAR	1xBS402 [K6]	Nse3	50	EENIA[K]PSFSK	Nse3	66	Nse3	Nse3	0	1.20853e+06		59.94
DGDPQLEFKVLQGYRDLESEMHK; |; SRSDEKSSSSK	41.65	BS402	Intra	1	0	1xBS402 [K9]	DGDPQLEF[K]VLQGYRDLESEMHK	1xBS402 [K6]	Nse4	49	SRSDE[K]SSSSK	Nse4	35	Nse4	Nse4	0	1.12872e+06		64.27
KAPSNNEDEEIVKTPR; |; TIISKR	41.57	BS402	Intra	1	1	1xBS402 [K13]	KAPSNNEDEEIV[K]TPR	1xBS402 [K5]	Nse6	110	TIIS[K]R	Nse6	96	Nse6	Nse6	0		NoQuanValues
MIQKAEK; |; YKEGQK	41.57	BS402	Intra	1	0	1xBS402 [K4]	MIQ[K]AEK	1xBS402 [K2]	Smc6	913	Y[K]EGQK	Smc6	937	Smc6	Smc6	0		NoQuanValues
IKDIDDQIQQLLLK; |; KDVSQK	41.57	BS402	Intra	2	0	1xBS402 [K2]	I[K]DIDDQIQQLLLK	1xBS402 [K1]	Smc5	745	[K]DVSQK	Smc5	738	Smc5	Smc5	0	18163398		66.14
SSSSKDGDPQLEFK; |; KSRSDEK	40.36	BS402	Intra	1	0	1xBS402 [K5]	SSSS[K]DGDPQLEFK	1xBS402 [K1]	Nse4	40	[K]SRSDEK	Nse4	29	Nse4	Nse4	0	2.58213e+06		27.75

## Sheet: Orbi3748_E_sample1
Crosslink Sequence	Max. XlinkX Score	Crosslinker	Crosslink Type	# CSMs	# Proteins	Sequence A	Modifications A	Accession A	Position A	Sequence B	Modifications B	Accession B	Position B	Protein Descriptions A	Protein Descriptions B	Is Decoy	Q-value	# CSMs
KEILDSPR; |;AEYEDAKK	167.88	PhoX	Inter	3	2	[K]EILDSPR	1xPhoX [K1]	Nse6	146	AEYEDA[K]K	1xPhoX [K7]	Smc6	288	Nse6	Smc6	False	0	3
KIEVNVAALK;|;KLVNYVPLK	163.34	PhoX	Inter	10	2	[K]IEVNVAALK	1xPhoX [K1]	Smc6	860	[K]LVNYVPLK	1xPhoX [K1]	Nse6	114	Smc6	Nse6	False	0	10
MNVGKVVDTGILNSK; |; KNQEQAIASYEAAK	160.75	PhoX	Intra	2	1	MNVG[K]VVDTGILNSK	1xPhoX [K5]	Smc6	760	[K]NQEQAIASYEAAK	1xPhoX [K1]	Smc6	775	Smc6	Smc6	False	0	2
KFSGNLSFIK; |;IGTTLIVKK	159.75	PhoX	Intra	32	1	[K]FSGNLSFIK	1xPhoX [K1]	Smc6	987	IGTTLIV[K]K	1xPhoX [K8]	Smc6	1067	Smc6	Smc6	False	0	32
KVELQNIAKGNDTFLMNFDR; |;LDTVTYQDKIR	153.88	PhoX	Intra	2	1	KVELQNIA[K]GNDTFLMNFDR	1xPhoX [K9]	Smc6	501	LDTVTYQD[K]IR	1xPhoX [K9]	Smc6	685	Smc6	Smc6	False	0	2
LKEDHAVLEPK; |;DLETIKAK	148.62	PhoX	Intra	5	1	L[K]EDHAVLEPK	1xPhoX [K2]	Smc5	919	DLETI[K]AK	1xPhoX [K6]	Smc5	915	Smc5	Smc5	False	0	5
VVDTGILNSKINER; |; KNQEQAIASYEAAK	147.52	PhoX	Intra	5	1	VVDTGILNS[K]INER	1xPhoX [K10]	Smc6	770	[K]NQEQAIASYEAAK	1xPhoX [K1]	Smc6	775	Smc6	Smc6	False	0	5
SNKSIVITSNTVAK; |;SLKAEYEDAKK	146.21	PhoX	Inter	12	2	SN[K]SIVITSNTVAK	1xPhoX [K3]	Nse6	156	SL[K]AEYEDAKK	1xPhoX [K3]	Smc6	281	Nse6	Smc6	False	0	12
LDTVTYQDKIR; |; IVLIEDKNEAR	143.37	PhoX	Intra	4	1	LDTVTYQD[K]IR	1xPhoX [K9]	Smc6	685	IVLIED[K]NEAR	1xPhoX [K7]	Smc6	642	Smc6	Smc6	False	0	4
INEIFEKLNTIRDEVIK; |;QRHLLSKMASSMK	138.48	PhoX	Intra	14	1	INEIFE[K]LNTIRDEVIK	1xPhoX [K7]	Smc5	344	QRHLLS[K]MASSMK	1xPhoX [K7]; 2xOxidation [M8; M12]	Smc5	764	Smc5	Smc5	False	0	14
KFVKEMRDTPEFQSWMR; |;LNIYKEEYER	135.73	PhoX	Intra	91	1	KFV[K]EMRDTPEFQSWMR	1xOxidation [M6]; 1xPhoX [K4]	Smc5	822	LNIY[K]EEYER	1xPhoX [K5]	Smc5	286	Smc5	Smc5	False	0	91
RTKSESGVTYR; |;TFKNPYR	135.52	PhoX	Intra	4	1	RT[K]SESGVTYR	1xPhoX [K3]	Nse5(+AviTag)	158	TF[K]NPYR	1xPhoX [K3]	Nse5(+AviTag)	182	Nse5(+AviTag)	Nse5(+AviTag)	False	0	4
YKDDTIYYEDKKK; |; VDEVTEKIR	132.22	PhoX	Intra	11	1	YKDDTIYYED[K]KK	1xPhoX [K11]	Smc6	850	VDEVTE[K]IR	1xPhoX [K7]	Smc6	343	Smc6	Smc6	False	0	11
KAPSNNEDEEIVKTPR; |; KLVNYVPLK	131.06	PhoX	Intra	14	1	KAPSNNEDEEIV[K]TPR	1xPhoX [K13]	Nse6	110	[K]LVNYVPLK	1xPhoX [K1]	Nse6	114	Nse6	Nse6	False	0	14
RKAPSNNEDEEIVK; |;LNIYKEEYER	128.1	PhoX	Inter	7	2	R[K]APSNNEDEEIVK	1xPhoX [K2]	Nse6	98	LNIY[K]EEYER	1xPhoX [K5]	Smc5	286	Nse6	Smc5	False	0	7
SYDQDTKEK; |; DHKEK	127.04	PhoX	Intra	2	1	SYDQDT[K]EK	1xPhoX [K7]	Smc5	845	DH[K]EK	1xPhoX [K3]	Smc5	279	Smc5	Smc5	False	0	2
VKIAKPDLSSFQPGSIIK; |; KYNITSPFLDG	126.54	PhoX	Inter	2	2	V[K]IAKPDLSSFQPGSIIK	1xPhoX [K2]	Smc5	28	[K]YNITSPFLDG	1xPhoX [K1]	Nse4	393	Smc5	Nse4	False	0	2
KLVNYVPLK; |;VYLENIKK	126.25	PhoX	Inter	1	2	[K]LVNYVPLK	1xPhoX [K1]	Nse6	114	VYLENI[K]K	1xPhoX [K7]	Smc6	859	Nse6	Smc6	False	0	1
IRIENEIINLKNEYNDR; |; KSTLDALSNQK	122.79	PhoX	Intra	14	1	IRIENEIINL[K]NEYNDR	1xPhoX [K11]	Smc5	667	[K]STLDALSNQK	1xPhoX [K1]	Smc5	674	Smc5	Smc5	False	0	14
ATSSFKATSMR; |; NLKFDDSR	122.78	PhoX	Intra	2	1	ATSSF[K]ATSMR	1xOxidation [M10]; 1xPhoX [K6]	Nse4	197	NL[K]FDDSR	1xPhoX [K3]	Nse4	122	Nse4	Nse4	False	0	2
NQEQAIASYEAAKEELGLK; |; EKSNQAEAQSNIDQGRK	122.52	PhoX	Intra	6	1	NQEQAIASYEAA[K]EELGLK	1xPhoX [K13]	Smc6	788	E[K]SNQAEAQSNIDQGRK	1xPhoX [K2]	Smc6	397	Smc6	Smc6	False	0	6
TKSESGVTYR; |;IVKENPVAR	122.15	PhoX	Inter	2	2	T[K]SESGVTYR	1xPhoX [K2]	Nse5(+AviTag)	158	IV[K]ENPVAR	1xPhoX [K3]	Nse3	23	Nse5(+AviTag)	Nse3	False	0	2
SVESLRDFQNKK; |; MIQKAEK	120.78	PhoX	Inter	6	2	SVESLRDFQN[K]K	1xPhoX [K11]	Smc5	259	MIQ[K]AEK	1xOxidation [M1]; 1xPhoX [K4]	Smc6	913	Smc5	Smc6	False	0	6
VIGIKNNGLFAHDAR; |; NLKFDDSR	119.23	PhoX	Intra	5	1	VIGI[K]NNGLFAHDAR	1xPhoX [K5]	Nse4	95	NL[K]FDDSR	1xPhoX [K3]	Nse4	122	Nse4	Nse4	False	0	5
FILLNNVPHSKNFDDFK; |; LVQEIMGLEKEQTK	117.89	PhoX	Intra	2	1	FILLNNVPHS[K]NFDDFK	1xPhoX [K11]	Nse3	133	LVQEIMGLE[K]EQTK	1xPhoX [K10]	Nse3	283	Nse3	Nse3	False	0	2
AKIVHLR; |;DLDFKK	115.71	PhoX	Intra	4	1	A[K]IVHLR	1xPhoX [K2]	Smc5	235	DLDF[K]K	1xPhoX [K5]	Smc5	232	Smc5	Smc5	False	0	4
KFSGNLSFIK; |;TKSESGVTYR	114.54	PhoX	Inter	2	2	[K]FSGNLSFIK	1xPhoX [K1]	Smc6	987	T[K]SESGVTYR	1xPhoX [K2]	Nse5(+AviTag)	158	Smc6	Nse5(+AviTag)	False	0	2
SELQKSIK; |;INYEKK	113.82	PhoX	Intra	2	1	SELQ[K]SIK	1xPhoX [K5]	Nse6	172	INYE[K]K	1xPhoX [K5]	Nse6	269	Nse6	Nse6	False	0	2
SNKSIVITSNTVAK; |; KEILDSPR	112.94	PhoX	Intra	3	1	SN[K]SIVITSNTVAK	1xPhoX [K3]	Nse6	156	[K]EILDSPR	1xPhoX [K1]	Nse6	146	Nse6	Nse6	False	0	3
IVLIEDKNEAR; |; KSTLDALSNQK	110.61	PhoX	Inter	2	2	IVLIED[K]NEAR	1xPhoX [K7]	Smc6	642	[K]STLDALSNQK	1xPhoX [K1]	Smc5	674	Smc6	Smc5	False	0	2
LNTIRDEVIKK; |; DVSQKIK	108.24	PhoX	Intra	2	1	LNTIRDEVI[K]K	1xPhoX [K10]	Smc5	354	DVSQ[K]IK	1xPhoX [K5]	Smc5	743	Smc5	Smc5	False	0	2
IVLIEDKNEAR; |; KVELQNIAK	104.04	PhoX	Intra	1	1	IVLIED[K]NEAR	1xPhoX [K7]	Smc6	642	[K]VELQNIAK	1xPhoX [K1]	Smc6	493	Smc6	Smc6	False	0	1
ITQHSLNSTQQETTPEQVKK; |; IKQSISHTDSR	103.68	PhoX	Intra	1	1	ITQHSLNSTQQETTPEQV[K]K	1xPhoX [K19]	Nse4	290	I[K]QSISHTDSR	1xPhoX [K2]	Nse4	352	Nse4	Nse4	False	0	1
LEKPKDYAEWK; |;DLETIKAK	103.02	PhoX	Intra	2	1	LEKP[K]DYAEWK	1xPhoX [K5]	Smc5	959	DLETI[K]AK	1xPhoX [K6]	Smc5	915	Smc5	Smc5	False	0	2
YKDDTIYYEDKK; |; KLVNYVPLK	102.72	PhoX	Inter	4	2	YKDDTIYYED[K]K	1xPhoX [K11]	Smc6	850	[K]LVNYVPLK	1xPhoX [K1]	Nse6	114	Smc6	Nse6	False	0	4
AQKFILLNNVPHSK; |; NKLQSVIHEAAR	102.72	PhoX	Intra	7	1	AQ[K]FILLNNVPHSK	1xPhoX [K3]	Nse3	122	N[K]LQSVIHEAAR	1xPhoX [K2]	Nse3	50	Nse3	Nse3	False	0	7
KNQNEYYR;|;KDVSQK	102.4	PhoX	Intra	1	1	[K]NQNEYYR	1xPhoX [K1]	Smc5	356	[K]DVSQK	1xPhoX [K1]	Smc5	738	Smc5	Smc5	False	0	1
LVDIKQSAYGSK; |; ILFKR	100.09	PhoX	Intra	22	1	LVDI[K]QSAYGSK	1xPhoX [K5]	Smc5	624	ILF[K]R	1xPhoX [K4]	Smc5	612	Smc5	Smc5	False	0	22
RTKSESGVTYR; |;FRDNAPLKK	99.92	PhoX	Inter	5	2	RT[K]SESGVTYR	1xPhoX [K3]	Nse5(+AviTag)	158	FRDNAPL[K]K	1xPhoX [K8]	Smc5	979	Nse5(+AviTag)	Smc5	False	0	5
LNIYKEEYER; |;RTIISKRK	98.35	PhoX	Inter	7	2	LNIY[K]EEYER	1xPhoX [K5]	Smc5	286	RTIIS[K]RK	1xPhoX [K6]	Nse6	96	Smc5	Nse6	False	0	7
IKQSISHTDSR; |;SKEIER	97.91	PhoX	Intra	3	1	I[K]QSISHTDSR	1xPhoX [K2]	Nse4	352	S[K]EIER	1xPhoX [K2]	Nse4	363	Nse4	Nse4	False	0	3
KLQATIISTKEDFLR; |; LDQLKR	97.91	PhoX	Intra	38	1	KLQATIIST[K]EDFLR	1xPhoX [K10]	Smc5	377	LDQL[K]R	1xPhoX [K5]	Smc5	733	Smc5	Smc5	False	0	38
NNDQVGEKITAEK; |; EENIAKPSFSK	97.8	PhoX	Inter	2	2	NNDQVGE[K]ITAEK	1xPhoX [K8]	Nse4	266	EENIA[K]PSFSK	1xPhoX [K6]	Nse3	66	Nse4	Nse3	False	0	2
AEYEDAKK; |; LQDLKK	96.86	PhoX	Inter	2	2	AEYEDA[K]K	1xPhoX [K7]	Smc6	288	LQDL[K]K	1xPhoX [K5]	Nse6	145	Smc6	Nse6	False	0	2
KLDSHTQSGGER; |;LKSVK	94.05	PhoX	Intra	8	1	[K]LDSHTQSGGER	1xPhoX [K1]	Smc5	980	L[K]SVK	1xPhoX [K2]	Smc5	192	Smc5	Smc5	False	0	8
HLLSKMASSMK; |; KYTMR	94.05	PhoX	Intra	7	1	HLLS[K]MASSMK	1xOxidation [M6; M10]; 1xPhoX [K5]	Smc5	764	[K]YTMR	1xPhoX [K1]; 1xOxidation [M4]	Smc5	714	Smc5	Smc5	False	0	7
NKLQSVIHEAAR; |;SLEKREYIVR	94.05	PhoX	Intra	7	1	N[K]LQSVIHEAAR	1xPhoX [K2]	Nse3	50	SLE[K]REYIVR	1xPhoX [K4]	Nse3	236	Nse3	Nse3	False	0	7
LKVNSSSDNGTQYLK; |;IVLIEDKNEAR	93.26	PhoX	Intra	2	1	L[K]VNSSSDNGTQYLK	1xPhoX [K2]	Smc6	689	IVLIED[K]NEAR	1xPhoX [K7]	Smc6	642	Smc6	Smc6	False	0	2
SELQKSIK; |; SLEKR	93.04	PhoX	Inter	1	2	SELQ[K]SIK	1xPhoX [K5]	Nse6	172	SLE[K]R	1xPhoX [K4]	Nse3	236	Nse6	Nse3	False	0	1
LNIYKEEYER; |; DHKEK	93.04	PhoX	Intra	9	1	LNIY[K]EEYER	1xPhoX [K5]	Smc5	286	DH[K]EK	1xPhoX [K3]	Smc5	279	Smc5	Smc5	False	0	9
DDTIYYEDKKK; |; VDEVTEKIR	91.58	PhoX	Intra	3	1	DDTIYYEDK[K]K	1xPhoX [K10]	Smc6	851	VDEVTE[K]IR	1xPhoX [K7]	Smc6	343	Smc6	Smc6	False	0	3
IGILNQDQDLKEVRDAVLMVR; |; TKSLTTTDK	91.58	PhoX	Intra	8	1	IGILNQDQDL[K]EVRDAVLMVR	1xPhoX [K11]; 1xOxidation [M19]	Smc5	463	T[K]SLTTTDK	1xPhoX [K2]	Smc5	445	Smc5	Smc5	False	0	8
SLKAEYEDAKK; |; YKEGQK	91.32	PhoX	Intra	7	1	SL[K]AEYEDAKK	1xPhoX [K3]	Smc6	281	Y[K]EGQK	1xPhoX [K2]	Smc6	937	Smc6	Smc6	False	0	7
FVKEMR; |;TIISKR	91.32	PhoX	Inter	2	2	FV[K]EMR	1xPhoX [K3]	Smc5	822	TIIS[K]R	1xPhoX [K5]	Nse6	96	Smc5	Nse6	False	0	2
KLVNYVPLK; |;TIISKR	91.32	PhoX	Intra	1	1	[K]LVNYVPLK	1xPhoX [K1]	Nse6	114	TIIS[K]R	1xPhoX [K5]	Nse6	96	Nse6	Nse6	False	0	1
NKLQSVIHEAAR; |;EENIAKPSFSK	91.07	PhoX	Intra	3	1	N[K]LQSVIHEAAR	1xPhoX [K2]	Nse3	50	EENIA[K]PSFSK	1xPhoX [K6]	Nse3	66	Nse3	Nse3	False	0	3
EADLKSQYEDKK; |; AKANLR	88.94	PhoX	Intra	9	1	EADL[K]SQYEDKK	1xPhoX [K5]	Smc5	811	A[K]ANLR	1xPhoX [K2]	Smc5	293	Smc5	Smc5	False	0	9
LNTIRDEVIKK; |; KNQNEYYR	88.63	PhoX	Intra	2	1	LNTIRDEVI[K]K	1xPhoX [K10]	Smc5	354	[K]NQNEYYR	1xPhoX [K1]	Smc5	356	Smc5	Smc5	False	0	2
EGKLLMEHDEEGLPTIK; |; IKQSISHTDSR	88.14	PhoX	Intra	7	1	EG[K]LLMEHDEEGLPTIK	1xOxidation [M6]; 1xPhoX [K3]	Nse4	336	I[K]QSISHTDSR	1xPhoX [K2]	Nse4	352	Nse4	Nse4	False	0	7
LEKPKDYAEWK; |; LKEDHAVLEPK	88.03	PhoX	Intra	2	1	LEKP[K]DYAEWK	1xPhoX [K5]	Smc5	959	L[K]EDHAVLEPK	1xPhoX [K2]	Smc5	919	Smc5	Smc5	False	0	2
RKAPSNNEDEEIVK; |;TIISKR	87.92	PhoX	Intra	6	1	R[K]APSNNEDEEIVK	1xPhoX [K2]	Nse6	98	TIIS[K]R	1xPhoX [K5]	Nse6	96	Nse6	Nse6	False	0	6
KFSGNLSFIK; |;ASLKVR	87.92	PhoX	Intra	5	1	[K]FSGNLSFIK	1xPhoX [K1]	Smc6	987	ASL[K]VR	1xPhoX [K4]	Smc6	984	Smc6	Smc6	False	0	5
DLESEMHKGR; |; NLKFDDSR	87.84	PhoX	Intra	1	1	DLESEMH[K]GR	1xPhoX [K8]	Nse4	63	NL[K]FDDSR	1xPhoX [K3]	Nse4	122	Nse4	Nse4	False	0	1
SKEIER; |;SLEKR	87.04	PhoX	Inter	1	2	S[K]EIER	1xPhoX [K2]	Nse4	363	SLE[K]R	1xPhoX [K4]	Nse3	236	Nse4	Nse3	False	0	1
IVKENPVAR; |; SKEIER	87.04	PhoX	Inter	2	2	IV[K]ENPVAR	1xPhoX [K3]	Nse3	23	S[K]EIER	1xPhoX [K2]	Nse4	363	Nse3	Nse4	False	0	2
VIGIKNNGLFAHDAR; |; TKSESGVTYR	86.09	PhoX	Inter	1	2	VIGI[K]NNGLFAHDAR	1xPhoX [K5]	Nse4	95	T[K]SESGVTYR	1xPhoX [K2]	Nse5(+AviTag)	158	Nse4	Nse5(+AviTag)	False	0	1
DVSQKIK; |;LDQLKR	85.45	PhoX	Intra	1	1	DVSQ[K]IK	1xPhoX [K5]	Smc5	743	LDQL[K]R	1xPhoX [K5]	Smc5	733	Smc5	Smc5	False	0	1
RTKSESGVTYR; |; QKWGFDR	84.57	PhoX	Intra	5	1	RT[K]SESGVTYR	1xPhoX [K3]	Nse5(+AviTag)	158	Q[K]WGFDR	1xPhoX [K2]	Nse5(+AviTag)	148	Nse5(+AviTag)	Nse5(+AviTag)	False	0	5
AEKSLGLSQEEVIALFEK; |; KSVESLRDFQNK	84.57	PhoX	Inter	3	2	AE[K]SLGLSQEEVIALFEK	1xPhoX [K3]	Smc6	916	[K]SVESLRDFQNK	1xPhoX [K1]	Smc5	248	Smc6	Smc5	False	0	3
STIETLREKLDQLK; |; KLQATIISTK	84.48	PhoX	Intra	5	1	STIETLRE[K]LDQLK	1xPhoX [K9]	Smc5	728	[K]LQATIISTK	1xPhoX [K1]	Smc5	368	Smc5	Smc5	False	0	5
EQTKSLHDDIIK; |; NLKFDDSR	83.23	PhoX	Inter	2	2	EQT[K]SLHDDIIK	1xPhoX [K4]	Nse3	287	NL[K]FDDSR	1xPhoX [K3]	Nse4	122	Nse3	Nse4	False	0	2
MNVGKVVDTGILNSK; |; KSTIETLR	83.23	PhoX	Inter	1	2	MNVG[K]VVDTGILNSK	1xPhoX [K5]	Smc6	760	[K]STIETLR	1xPhoX [K1]	Smc5	719	Smc6	Smc5	False	0	1
ELLRDVKSRFEK; |;LNTIRDEVIKK	82.5	PhoX	Inter	8	2	ELLRDV[K]SRFEK	1xPhoX [K7]	Smc6	390	LNTIRDEVI[K]K	1xPhoX [K10]	Smc5	354	Smc6	Smc5	False	0	8
KVDALNK;|;KDVSQK	82.39	PhoX	Inter	1	2	[K]VDALNK	1xPhoX [K1]	Smc6	413	[K]DVSQK	1xPhoX [K1]	Smc5	738	Smc6	Smc5	False	0	1
NLENEISGIQQKVDEVTEK; |; KLVNYVPLK	82.26	PhoX	Inter	1	2	NLENEISGIQQ[K]VDEVTEK	1xPhoX [K12]	Smc6	336	[K]LVNYVPLK	1xPhoX [K1]	Nse6	114	Smc6	Nse6	False	0	1
LKEIDGR; |; KTNFR	81.88	PhoX	Intra	2	1	L[K]EIDGR	1xPhoX [K2]	Smc6	731	[K]TNFR	1xPhoX [K1]	Smc6	746	Smc6	Smc6	False	0	2
AQKFILLNNVPHSK; |;SLEKR	81.88	PhoX	Intra	18	1	AQ[K]FILLNNVPHSK	1xPhoX [K3]	Nse3	122	SLE[K]R	1xPhoX [K4]	Nse3	236	Nse3	Nse3	False	0	18
KAPSNNEDEEIVKTPRK; |; KIEVNVAALK	81.59	PhoX	Inter	3	2	KAPSNNEDEEIV[K]TPRK	1xPhoX [K13]	Nse6	110	[K]IEVNVAALK	1xPhoX [K1]	Smc6	860	Nse6	Smc6	False	0	3
KIGTTLIVK; |;LKDIAR	81.52	PhoX	Intra	1	1	[K]IGTTLIVK	1xPhoX [K1]	Smc6	1059	L[K]DIAR	1xPhoX [K2]	Smc6	1070	Smc6	Smc6	False	0	1
IVLIEDKNEAR; |; FKVNLR	81.52	PhoX	Inter	28	2	IVLIED[K]NEAR	1xPhoX [K7]	Smc6	642	F[K]VNLR	1xPhoX [K2]	Smc5	533	Smc6	Smc5	False	0	28
KSVESLRDFQNK; |;MIQKAEK	81.3	PhoX	Inter	5	2	[K]SVESLRDFQNK	1xPhoX [K1]	Smc5	248	MIQ[K]AEK	1xOxidation [M1]; 1xPhoX [K4]	Smc6	913	Smc5	Smc6	False	0	5
IKQSISHTDSR; |;IVKENPVAR	81.3	PhoX	Inter	2	2	I[K]QSISHTDSR	1xPhoX [K2]	Nse4	352	IV[K]ENPVAR	1xPhoX [K3]	Nse3	23	Nse4	Nse3	False	0	2
KLGPEGSINLFK; |;IKQSISHTDSR	81.3	PhoX	Intra	1	1	[K]LGPEGSINLFK	1xPhoX [K1]	Nse4	299	I[K]QSISHTDSR	1xPhoX [K2]	Nse4	352	Nse4	Nse4	False	0	1
RNNDQVGEKITAEK; |; TKSESGVTYR	81.3	PhoX	Inter	1	2	RNNDQVGE[K]ITAEK	1xPhoX [K9]	Nse4	266	T[K]SESGVTYR	1xPhoX [K2]	Nse5(+AviTag)	158	Nse4	Nse5(+AviTag)	False	0	1
IEQIAQEAQPIKEQYDSTK; |; LNTIRDEVIKK	80.18	PhoX	Inter	15	2	IEQIAQEAQPI[K]EQYDSTK	1xPhoX [K12]	Smc6	806	LNTIRDEVI[K]K	1xPhoX [K10]	Smc5	354	Smc6	Smc5	False	0	15
NKLQSVIHEAAR; |;TKSESGVTYR	79.47	PhoX	Inter	1	2	N[K]LQSVIHEAAR	1xPhoX [K2]	Nse3	50	T[K]SESGVTYR	1xPhoX [K2]	Nse5(+AviTag)	158	Nse3	Nse5(+AviTag)	False	0	1
DDTIYYEDKKK; |; KLVNYVPLK	79.31	PhoX	Inter	1	2	DDTIYYEDK[K]K	1xPhoX [K10]	Smc6	851	[K]LVNYVPLK	1xPhoX [K1]	Nse6	114	Smc6	Nse6	False	0	1
IGTTLIVKK; |; KSTIETLR	79.03	PhoX	Inter	1	2	IGTTLIV[K]K	1xPhoX [K8]	Smc6	1067	[K]STIETLR	1xPhoX [K1]	Smc5	719	Smc6	Smc5	False	0	1
KSTLDALSNQK; |;TKSLTTTDK	77.75	PhoX	Intra	1	1	[K]STLDALSNQK	1xPhoX [K1]	Smc5	674	T[K]SLTTTDK	1xPhoX [K2]	Smc5	445	Smc5	Smc5	False	0	1
KAPSNNEDEEIVK;|;KLVNYVPLK	77.75	PhoX	Intra	2	1	[K]APSNNEDEEIVK	1xPhoX [K1]	Nse6	98	[K]LVNYVPLK	1xPhoX [K1]	Nse6	114	Nse6	Nse6	False	0	2
LDTVTYQDKIR; |; KVELQNIAK	77.75	PhoX	Intra	1	1	LDTVTYQD[K]IR	1xPhoX [K9]	Smc6	685	[K]VELQNIAK	1xPhoX [K1]	Smc6	493	Smc6	Smc6	False	0	1
KVELQNIAK; |;GFEKWTR	77.75	PhoX	Intra	1	1	[K]VELQNIAK	1xPhoX [K1]	Smc6	493	GFE[K]WTR	1xPhoX [K4]	Smc6	548	Smc6	Smc6	False	0	1
KLDSHTQSGGER; |;IVLIEDKNEAR	77.06	PhoX	Inter	1	2	[K]LDSHTQSGGER	1xPhoX [K1]	Smc5	980	IVLIED[K]NEAR	1xPhoX [K7]	Smc6	642	Smc5	Smc6	False	0	1
SVKLLVETIR; |; TKSESGVTYR	76.85	PhoX	Inter	2	2	SV[K]LLVETIR	1xPhoX [K3]	Smc5	195	T[K]SESGVTYR	1xPhoX [K2]	Nse5(+AviTag)	158	Smc5	Nse5(+AviTag)	False	0	2
KNQEQAIASYEAAK;|;KSTIETLR	76.8	PhoX	Inter	2	2	[K]NQEQAIASYEAAK	1xPhoX [K1]	Smc6	775	[K]STIETLR	1xPhoX [K1]	Smc5	719	Smc6	Smc5	False	0	2
IGTTLIVKK; |; ASLKVRK	76.53	PhoX	Intra	4	1	IGTTLIV[K]K	1xPhoX [K8]	Smc6	1067	ASL[K]VRK	1xPhoX [K4]	Smc6	984	Smc6	Smc6	False	0	4
STIETLREKLDQLK; |; KVDALNK	76.48	PhoX	Inter	5	2	STIETLRE[K]LDQLK	1xPhoX [K9]	Smc5	728	[K]VDALNK	1xPhoX [K1]	Smc6	413	Smc5	Smc6	False	0	5
SRSDEKSSSSK; |; SLEKR	76.29	PhoX	Inter	3	2	SRSDE[K]SSSSK	1xPhoX [K6]	Nse4	35	SLE[K]R	1xPhoX [K4]	Nse3	236	Nse4	Nse3	False	0	3
FEKEK; |;DVKSR	76.29	PhoX	Intra	1	1	FE[K]EK	1xPhoX [K3]	Smc6	395	DV[K]SR	1xPhoX [K3]	Smc6	390	Smc6	Smc6	False	0	1
VIGIKNNGLFAHDAR; |; IVKENPVAR	76.15	PhoX	Inter	1	2	VIGI[K]NNGLFAHDAR	1xPhoX [K5]	Nse4	95	IV[K]ENPVAR	1xPhoX [K3]	Nse3	23	Nse4	Nse3	False	0	1
EQTKSLHDDIIK; |;ATSSFKATSMR	75.85	PhoX	Inter	1	2	EQT[K]SLHDDIIK	1xPhoX [K4]	Nse3	287	ATSSF[K]ATSMR	1xPhoX [K6]	Nse4	197	Nse3	Nse4	False	0	1
NNDQVGEKITAEK; |; NKLQSVIHEAAR	75.85	PhoX	Inter	2	2	NNDQVGE[K]ITAEK	1xPhoX [K8]	Nse4	266	N[K]LQSVIHEAAR	1xPhoX [K2]	Nse3	50	Nse4	Nse3	False	0	2
TKSESGVTYR; |;LKSVK	75.67	PhoX	Inter	1	2	T[K]SESGVTYR	1xPhoX [K2]	Nse5(+AviTag)	158	L[K]SVK	1xPhoX [K2]	Smc5	192	Nse5(+AviTag)	Smc5	False	0	1
KLQATIISTK;|;KDVSQK	74.95	PhoX	Intra	1	1	[K]LQATIISTK	1xPhoX [K1]	Smc5	368	[K]DVSQK	1xPhoX [K1]	Smc5	738	Smc5	Smc5	False	0	1
MIQKAEK; |; KMLLQAK	74.85	PhoX	Intra	1	1	MIQ[K]AEK	1xPhoX [K4]	Smc6	913	[K]MLLQAK	1xPhoX [K1]	Smc6	304	Smc6	Smc6	False	0	1
MNVGKVVDTGILNSK; |; RKEIINK	74.85	PhoX	Inter	1	2	MNVG[K]VVDTGILNSK	1xPhoX [K5]	Smc6	760	R[K]EIINK	1xPhoX [K2]	Smc5	406	Smc6	Smc5	False	0	1
NRQEKIER; |; IQKYK	74.83	PhoX	Intra	4	1	NRQE[K]IER	1xPhoX [K5]	Smc6	350	IQ[K]YK	1xPhoX [K3]	Smc6	839	Smc6	Smc6	False	0	4
SELQKSIK; |;LQDLKK	74.83	PhoX	Intra	1	1	SELQ[K]SIK	1xPhoX [K5]	Nse6	172	LQDL[K]K	1xPhoX [K5]	Nse6	145	Nse6	Nse6	False	0	1
SQEILAQTHLPEKSVFEDIDIK; |; KSTIETLR	74.83	PhoX	Intra	1	1	SQEILAQTHLPE[K]SVFEDIDIK	1xPhoX [K13]	Smc5	395	[K]STIETLR	1xPhoX [K1]	Smc5	719	Smc5	Smc5	False	0	1
SRSDEKSSSSK; |; FSEKQGR	74.72	PhoX	Inter	2	2	SRSDE[K]SSSSK	1xPhoX [K6]	Nse4	35	FSE[K]QGR	1xPhoX [K4]	Nse6	381	Nse4	Nse6	False	0	2
MIQKAEK; |;ELDKVSR	74.42	PhoX	Intra	7	1	MIQ[K]AEK	1xOxidation [M1]; 1xPhoX [K4]	Smc6	913	ELD[K]VSR	1xPhoX [K4]	Smc6	906	Smc6	Smc6	False	0	7
KPFANTK; |;AILKDK	74.42	PhoX	Intra	2	1	[K]PFANTK	1xPhoX [K1]	Smc5	304	AIL[K]DK	1xPhoX [K4]	Smc5	301	Smc5	Smc5	False	0	2
AESGDDFDPILKR; |; TIISKR	73.97	PhoX	Intra	13	1	AESGDDFDPIL[K]R	1xPhoX [K12]	Nse6	90	TIIS[K]R	1xPhoX [K5]	Nse6	96	Nse6	Nse6	False	0	13
RNNDQVGEKITAEK; |; IVKENPVAR	73.93	PhoX	Inter	2	2	RNNDQVGE[K]ITAEK	1xPhoX [K9]	Nse4	266	IV[K]ENPVAR	1xPhoX [K3]	Nse3	23	Nse4	Nse3	False	0	2
DIDDQIQQLLLKQR; |; HLLSKMASSMK	73.64	PhoX	Intra	5	1	DIDDQIQQLLL[K]QR	1xPhoX [K12]	Smc5	757	HLLS[K]MASSMK	1xOxidation [M6; M10]; 1xPhoX [K5]	Smc5	764	Smc5	Smc5	False	0	5
KNQEQAIASYEAAK;|;KYTMR	73.57	PhoX	Inter	3	2	[K]NQEQAIASYEAAK	1xPhoX [K1]	Smc6	775	[K]YTMR	1xOxidation [M4]; 1xPhoX [K1]	Smc5	714	Smc6	Smc5	False	0	3
KVELQNIAK;|;KGFEK	73.57	PhoX	Intra	2	1	[K]VELQNIAK	1xPhoX [K1]	Smc6	493	[K]GFEK	1xPhoX [K1]	Smc6	544	Smc6	Smc6	False	0	2
EKSNQAEAQSNIDQGRK; |;ELLRDVKSR	73.29	PhoX	Intra	5	1	E[K]SNQAEAQSNIDQGRK	1xPhoX [K2]	Smc6	397	ELLRDV[K]SR	1xPhoX [K7]	Smc6	390	Smc6	Smc6	False	0	5
SGKYFHNLHAR; |;IQKYK	73.29	PhoX	Inter	3	2	SG[K]YFHNLHAR	1xPhoX [K3]	Nse2	20	IQ[K]YK	1xPhoX [K3]	Smc6	839	Nse2	Smc6	False	0	3
ITAEKITQHSLNSTQQETTPEQVK; |;LNLLGYKIIR	73.21	PhoX	Inter	1	2	ITAE[K]ITQHSLNSTQQETTPEQVK	1xPhoX [K5]	Nse4	271	LNLLGY[K]IIR	1xPhoX [K7]	Nse1	81	Nse4	Nse1	False	0	1
KDVSQK;|;KYTMR	71.48	PhoX	Intra	1	1	[K]DVSQK	1xPhoX [K1]	Smc5	738	[K]YTMR	1xPhoX [K1]	Smc5	714	Smc5	Smc5	False	0	1
ESQEQDKR; |; LDQLKR	71.48	PhoX	Inter	2	2	ESQEQD[K]R	1xPhoX [K7]	Nse2	258	LDQL[K]R	1xPhoX [K5]	Smc5	733	Nse2	Smc5	False	0	2
LDQLKR; |; KDVSQK	71.48	PhoX	Intra	6	1	LDQL[K]R	1xPhoX [K5]	Smc5	733	[K]DVSQK	1xPhoX [K1]	Smc5	738	Smc5	Smc5	False	0	6
NKLQSVIHEAAR; |;INYEKK	71.48	PhoX	Inter	1	2	N[K]LQSVIHEAAR	1xPhoX [K2]	Nse3	50	INYE[K]K	1xPhoX [K5]	Nse6	269	Nse3	Nse6	False	0	1
ITAEKITQHSLNSTQQETTPEQVK; |; AQKFILLNNVPHSK	71.38	PhoX	Inter	1	2	ITAE[K]ITQHSLNSTQQETTPEQVK	1xPhoX [K5]	Nse4	271	AQ[K]FILLNNVPHSK	1xPhoX [K3]	Nse3	122	Nse4	Nse3	False	0	1
KNQEQAIASYEAAK; |;IVLIEDKNEAR	71.22	PhoX	Intra	1	1	[K]NQEQAIASYEAAK	1xPhoX [K1]	Smc6	775	IVLIED[K]NEAR	1xPhoX [K7]	Smc6	642	Smc6	Smc6	False	0	1
SSSSKDGDPQLEFK; |; NKLQSVIHEAAR	71.22	PhoX	Inter	1	2	SSSS[K]DGDPQLEFK	1xPhoX [K5]	Nse4	40	N[K]LQSVIHEAAR	1xPhoX [K2]	Nse3	50	Nse4	Nse3	False	0	1
AQKFILLNNVPHSK; |;EENIAKPSFSK	71.22	PhoX	Intra	1	1	AQ[K]FILLNNVPHSK	1xPhoX [K3]	Nse3	122	EENIA[K]PSFSK	1xPhoX [K6]	Nse3	66	Nse3	Nse3	False	0	1
RTIISKRK; |; DHKEK	71.05	PhoX	Inter	7	2	RTIIS[K]RK	1xPhoX [K6]	Nse6	96	DH[K]EK	1xPhoX [K3]	Smc5	279	Nse6	Smc5	False	0	7
GSSLKDLIR; |; KVILR	71.05	PhoX	Intra	1	1	GSSL[K]DLIR	1xPhoX [K5]	Smc6	140	[K]VILR	1xPhoX [K1]	Smc6	84	Smc6	Smc6	False	0	1
TKSESGVTYR; |;SKEIER	70.12	PhoX	Inter	2	2	T[K]SESGVTYR	1xPhoX [K2]	Nse5(+AviTag)	158	S[K]EIER	1xPhoX [K2]	Nse4	363	Nse5(+AviTag)	Nse4	False	0	2
SGKYFHNLHAR; |;QEKIER	70.12	PhoX	Inter	4	2	SG[K]YFHNLHAR	1xPhoX [K3]	Nse2	20	QE[K]IER	1xPhoX [K3]	Smc6	350	Nse2	Smc6	False	0	4
NLKFDDSR; |; SKEIER	70.12	PhoX	Intra	1	1	NL[K]FDDSR	1xPhoX [K3]	Nse4	122	S[K]EIER	1xPhoX [K2]	Nse4	363	Nse4	Nse4	False	0	1
IGTTLIVKK; |; LKDIAR	70.12	PhoX	Intra	3	1	IGTTLIV[K]K	1xPhoX [K8]	Smc6	1067	L[K]DIAR	1xPhoX [K2]	Smc6	1070	Smc6	Smc6	False	0	3
VIGIKNNGLFAHDAR; |;SSSSKDGDPQLEFK	69.82	PhoX	Intra	3	1	VIGI[K]NNGLFAHDAR	1xPhoX [K5]	Nse4	95	SSSS[K]DGDPQLEFK	1xPhoX [K5]	Nse4	40	Nse4	Nse4	False	0	3
QESDKLR; |; KSVESLR	69.44	PhoX	Intra	1	1	QESD[K]LR	1xPhoX [K5]	Smc5	245	[K]SVESLR	1xPhoX [K1]	Smc5	248	Smc5	Smc5	False	0	1
EADLKSQYEDKK; |; KPFANTK	69.44	PhoX	Intra	2	1	EADL[K]SQYEDKK	1xPhoX [K5]	Smc5	811	[K]PFANTK	1xPhoX [K1]	Smc5	304	Smc5	Smc5	False	0	2
AKIVHLR; |;AILKDK	69.44	PhoX	Intra	1	1	A[K]IVHLR	1xPhoX [K2]	Smc5	235	AIL[K]DK	1xPhoX [K4]	Smc5	301	Smc5	Smc5	False	0	1
LQSVIHEAAREENIAKPSFSK; |; AKIVHLR	69.44	PhoX	Inter	4	2	LQSVIHEAAREENIA[K]PSFSK	1xPhoX [K16]	Nse3	66	A[K]IVHLR	1xPhoX [K2]	Smc5	235	Nse3	Smc5	False	0	4
IVLIEDKNEAR; |; LKEIDGR	69.44	PhoX	Intra	2	1	IVLIED[K]NEAR	1xPhoX [K7]	Smc6	642	L[K]EIDGR	1xPhoX [K2]	Smc6	731	Smc6	Smc6	False	0	2
KGEIELHSQLLPYVK; |;MIQKAEK	69.44	PhoX	Inter	1	2	[K]GEIELHSQLLPYVK	1xPhoX [K1]	Smc5	260	MIQ[K]AEK	1xPhoX [K4]	Smc6	913	Smc5	Smc6	False	0	1
FRDNAPLKK; |; LEKPK	69.43	PhoX	Intra	1	1	FRDNAPL[K]K	1xPhoX [K8]	Smc5	979	LE[K]PK	1xPhoX [K3]	Smc5	957	Smc5	Smc5	False	0	1
NRQEKIER; |; QSKIQK	69.39	PhoX	Intra	1	1	NRQE[K]IER	1xPhoX [K5]	Smc6	350	QS[K]IQK	1xPhoX [K3]	Smc6	836	Smc6	Smc6	False	0	1
TKSLTTTDK; |; KSTIETLR	69.39	PhoX	Intra	1	1	T[K]SLTTTDK	1xPhoX [K2]	Smc5	445	[K]STIETLR	1xPhoX [K1]	Smc5	719	Smc5	Smc5	False	0	1
KSTIETLR; |;LDQLKR	69.39	PhoX	Intra	1	1	[K]STIETLR	1xPhoX [K1]	Smc5	719	LDQL[K]R	1xPhoX [K5]	Smc5	733	Smc5	Smc5	False	0	1
ATSSFKATSMR; |; YMLKEHFK	69.39	PhoX	Intra	2	1	ATSSF[K]ATSMR	1xPhoX [K6]	Nse4	197	YML[K]EHFK	1xPhoX [K4]	Nse4	145	Nse4	Nse4	False	0	2
VIGIKNNGLFAHDAR; |;DLESEMHKGR	69.38	PhoX	Intra	1	1	VIGI[K]NNGLFAHDAR	1xPhoX [K5]	Nse4	95	DLESEMH[K]GR	1xPhoX [K8]	Nse4	63	Nse4	Nse4	False	0	1
EENIAKPSFSK; |; TKSESGVTYR	69.34	PhoX	Inter	1	2	EENIA[K]PSFSK	1xPhoX [K6]	Nse3	66	T[K]SESGVTYR	1xPhoX [K2]	Nse5(+AviTag)	158	Nse3	Nse5(+AviTag)	False	0	1
KVELQNIAK; |;ANEKLR	69.19	PhoX	Intra	1	1	[K]VELQNIAK	1xPhoX [K1]	Smc6	493	ANE[K]LR	1xPhoX [K4]	Smc6	452	Smc6	Smc6	False	0	1
TKSLTTTDK; |;FKVNLR	69.19	PhoX	Intra	1	1	T[K]SLTTTDK	1xPhoX [K2]	Smc5	445	F[K]VNLR	1xPhoX [K2]	Smc5	533	Smc5	Smc5	False	0	1
LEEKSDTDGEVISYR; |; LKEDHAVLEPK	69.18	PhoX	Inter	1	2	LEE[K]SDTDGEVISYR	1xPhoX [K4]	Nse3	246	L[K]EDHAVLEPK	1xPhoX [K2]	Smc5	919	Nse3	Smc5	False	0	1
FVKEMR; |; AKANLR	69.02	PhoX	Intra	1	1	FV[K]EMR	1xOxidation [M5]; 1xPhoX [K3]	Smc5	822	A[K]ANLR	1xPhoX [K2]	Smc5	293	Smc5	Smc5	False	0	1
LNTIRDEVIKK; |; KYTMR	68.91	PhoX	Intra	1	1	LNTIRDEVI[K]K	1xPhoX [K10]	Smc5	354	[K]YTMR	1xPhoX [K1]	Smc5	714	Smc5	Smc5	False	0	1
VIGIKNNGLFAHDAR; |;ATSSFKATSMR	68.91	PhoX	Intra	2	1	VIGI[K]NNGLFAHDAR	1xPhoX [K5]	Nse4	95	ATSSF[K]ATSMR	1xOxidation [M10]; 1xPhoX [K6]	Nse4	197	Nse4	Nse4	False	0	2
DLESEMHKGR; |; SDEKSSSSK	68.4	PhoX	Intra	1	1	DLESEMH[K]GR	1xPhoX [K8]	Nse4	63	SDE[K]SSSSK	1xPhoX [K4]	Nse4	35	Nse4	Nse4	False	0	1
NNDQVGEKITAEK; |; KLDSHTQSGGER	68.23	PhoX	Inter	1	2	NNDQVGE[K]ITAEK	1xPhoX [K8]	Nse4	266	[K]LDSHTQSGGER	1xPhoX [K1]	Smc5	980	Nse4	Smc5	False	0	1
SGKYFHNLHAR; |;QSKIQK	67.84	PhoX	Inter	6	2	SG[K]YFHNLHAR	1xPhoX [K3]	Nse2	20	QS[K]IQK	1xPhoX [K3]	Smc6	836	Nse2	Smc6	False	0	6
LITPRPNGKILFK; |; LVDIKQSAYGSK	67.17	PhoX	Intra	2	1	LITPRPNG[K]ILFK	1xPhoX [K9]	Smc5	608	LVDI[K]QSAYGSK	1xPhoX [K5]	Smc5	624	Smc5	Smc5	False	0	2
IKQSISHTDSR; |;EENIAKPSFSK	66.68	PhoX	Inter	1	2	I[K]QSISHTDSR	1xPhoX [K2]	Nse4	352	EENIA[K]PSFSK	1xPhoX [K6]	Nse3	66	Nse4	Nse3	False	0	1
SLKAEYEDAKK; |;ATSSFKATSMR	66.68	PhoX	Inter	1	2	SL[K]AEYEDAKK	1xPhoX [K3]	Smc6	281	ATSSF[K]ATSMR	1xPhoX [K6]	Nse4	197	Smc6	Nse4	False	0	1
TKSLTTTDK; |; KYTMR	66.66	PhoX	Intra	1	1	T[K]SLTTTDK	1xPhoX [K2]	Smc5	445	[K]YTMR	1xPhoX [K1]	Smc5	714	Smc5	Smc5	False	0	1
VDEVTEKIR; |; IQKYK	66.66	PhoX	Intra	1	1	VDEVTE[K]IR	1xPhoX [K7]	Smc6	343	IQ[K]YK	1xPhoX [K3]	Smc6	839	Smc6	Smc6	False	0	1
LDTVTYQDKIR; |; ILFKR	66.66	PhoX	Inter	2	2	LDTVTYQD[K]IR	1xPhoX [K9]	Smc6	685	ILF[K]R	1xPhoX [K4]	Smc5	612	Smc6	Smc5	False	0	2
SLKAEYEDAKK; |; YKEGQKK	66.44	PhoX	Intra	5	1	SLKAEYEDA[K]K	1xPhoX [K10]	Smc6	288	Y[K]EGQKK	1xPhoX [K2]	Smc6	937	Smc6	Smc6	False	0	5
MASSMKSLK; |; AILKDK	66.44	PhoX	Intra	1	1	MASSM[K]SLK	1xPhoX [K6]	Smc5	770	AIL[K]DK	1xPhoX [K4]	Smc5	301	Smc5	Smc5	False	0	1
LNIYKEEYER; |; AKANLR	66.44	PhoX	Intra	4	1	LNIY[K]EEYER	1xPhoX [K5]	Smc5	286	A[K]ANLR	1xPhoX [K2]	Smc5	293	Smc5	Smc5	False	0	4
NKLQSVIHEAAR; |;SKEIER	66.44	PhoX	Inter	2	2	N[K]LQSVIHEAAR	1xPhoX [K2]	Nse3	50	S[K]EIER	1xPhoX [K2]	Nse4	363	Nse3	Nse4	False	0	2
KNQEQAIASYEAAK; |;STKNEMR	65.62	PhoX	Intra	2	1	[K]NQEQAIASYEAAK	1xPhoX [K1]	Smc6	775	ST[K]NEMR	1xPhoX [K3]	Smc6	741	Smc6	Smc6	False	0	2
KNQEQAIASYEAAK;|;KVDALNK	65.62	PhoX	Intra	1	1	[K]NQEQAIASYEAAK	1xPhoX [K1]	Smc6	775	[K]VDALNK	1xPhoX [K1]	Smc6	413	Smc6	Smc6	False	0	1
ATSSFKATSMR; |; AKIVHLR	65.62	PhoX	Inter	2	2	ATSSF[K]ATSMR	1xPhoX [K6]	Nse4	197	A[K]IVHLR	1xPhoX [K2]	Smc5	235	Nse4	Smc5	False	0	2
TKSESGVTYR; |; KVEDFIK	65.62	PhoX	Inter	1	2	T[K]SESGVTYR	1xPhoX [K2]	Nse5(+AviTag)	158	[K]VEDFIK	1xPhoX [K1]	Smc5	98	Nse5(+AviTag)	Smc5	False	0	1
KTLENQVEELTEK;|;KPFANTK	65.59	PhoX	Intra	6	1	[K]TLENQVEELTEK	1xPhoX [K1]	Smc5	311	[K]PFANTK	1xPhoX [K1]	Smc5	304	Smc5	Smc5	False	0	6
STKNEMR; |; KTNFR	65.29	PhoX	Intra	7	1	ST[K]NEMR	1xOxidation [M6]; 1xPhoX [K3]	Smc6	741	[K]TNFR	1xPhoX [K1]	Smc6	746	Smc6	Smc6	False	0	7
KTNFR; |;LKSTK	65.29	PhoX	Intra	4	1	[K]TNFR	1xPhoX [K1]	Smc6	746	L[K]STK	1xPhoX [K2]	Smc6	738	Smc6	Smc6	False	0	4
SRLKEIDGR; |; LKSTK	65.29	PhoX	Intra	12	1	SRL[K]EIDGR	1xPhoX [K4]	Smc6	731	L[K]STK	1xPhoX [K2]	Smc6	738	Smc6	Smc6	False	0	12
TKSESGVTYR; |;SLEKR	65.29	PhoX	Inter	3	2	T[K]SESGVTYR	1xPhoX [K2]	Nse5(+AviTag)	158	SLE[K]R	1xPhoX [K4]	Nse3	236	Nse5(+AviTag)	Nse3	False	0	3
LKEDHAVLEPK; |;SLEKR	65.29	PhoX	Inter	1	2	L[K]EDHAVLEPK	1xPhoX [K2]	Smc5	919	SLE[K]R	1xPhoX [K4]	Nse3	236	Smc5	Nse3	False	0	1
KLQATIISTK; |;FEKEK	65.29	PhoX	Inter	3	2	[K]LQATIISTK	1xPhoX [K1]	Smc5	368	FE[K]EK	1xPhoX [K3]	Smc6	395	Smc5	Smc6	False	0	3
IVLIEDKNEAR; |; KTNFR	65.29	PhoX	Intra	1	1	IVLIED[K]NEAR	1xPhoX [K7]	Smc6	642	[K]TNFR	1xPhoX [K1]	Smc6	746	Smc6	Smc6	False	0	1
MNVGKVVDTGILNSK; |; KTNFR	65.29	PhoX	Intra	2	1	MNVG[K]VVDTGILNSK	1xPhoX [K5]	Smc6	760	[K]TNFR	1xPhoX [K1]	Smc6	746	Smc6	Smc6	False	0	2
KLDSHTQSGGER; |;SLEKR	65.25	PhoX	Inter	1	2	[K]LDSHTQSGGER	1xPhoX [K1]	Smc5	980	SLE[K]R	1xPhoX [K4]	Nse3	236	Smc5	Nse3	False	0	1
KLVNYVPLK;|;KVYLENIK	64.87	PhoX	Inter	1	2	[K]LVNYVPLK	1xPhoX [K1]	Nse6	114	[K]VYLENIK	1xPhoX [K1]	Smc6	852	Nse6	Smc6	False	0	1
TKSLTTTDK; |; KDVSQK	64.78	PhoX	Intra	1	1	T[K]SLTTTDK	1xPhoX [K2]	Smc5	445	[K]DVSQK	1xPhoX [K1]	Smc5	738	Smc5	Smc5	False	0	1
EKINEIFEK; |;TDEFLKAK	64.78	PhoX	Intra	3	1	E[K]INEIFEK	1xPhoX [K2]	Smc5	337	TDEFL[K]AK	1xPhoX [K6]	Smc5	333	Smc5	Smc5	False	0	3
YKDDTIYYEDK; |;SGKYFHNLHAR	64.76	PhoX	Inter	1	2	Y[K]DDTIYYEDK	1xPhoX [K2]	Smc6	841	SG[K]YFHNLHAR	1xPhoX [K3]	Nse2	20	Smc6	Nse2	False	0	1
IEQIAQEAQPIKEQYDSTK; |; EKSNQAEAQSNIDQGRK	64.3	PhoX	Intra	1	1	IEQIAQEAQPI[K]EQYDSTK	1xPhoX [K12]	Smc6	806	E[K]SNQAEAQSNIDQGRK	1xPhoX [K2]	Smc6	397	Smc6	Smc6	False	0	1
EENIAKPSFSK; |; IVKENPVAR	64.24	PhoX	Intra	2	1	EENIA[K]PSFSK	1xPhoX [K6]	Nse3	66	IV[K]ENPVAR	1xPhoX [K3]	Nse3	23	Nse3	Nse3	False	0	2
KLDSHTQSGGER; |;IVKENPVAR	63.48	PhoX	Inter	1	2	[K]LDSHTQSGGER	1xPhoX [K1]	Smc5	980	IV[K]ENPVAR	1xPhoX [K3]	Nse3	23	Smc5	Nse3	False	0	1
ITQHSLNSTQQETTPEQVKK; |; KLGPEGSINLFK	63.48	PhoX	Intra	1	1	ITQHSLNSTQQETTPEQV[K]K	1xPhoX [K19]	Nse4	290	[K]LGPEGSINLFK	1xPhoX [K1]	Nse4	299	Nse4	Nse4	False	0	1
NAPITDHLMGPLSIEKKPR; |; NKLQSVIHEAAR	63.48	PhoX	Inter	1	2	NAPITDHLMGPLSIE[K]KPR	1xPhoX [K16]	Nse4	248	N[K]LQSVIHEAAR	1xPhoX [K2]	Nse3	50	Nse4	Nse3	False	0	1
FRDNAPLKK; |; SLEKR	62.72	PhoX	Inter	1	2	FRDNAPL[K]K	1xPhoX [K8]	Smc5	979	SLE[K]R	1xPhoX [K4]	Nse3	236	Smc5	Nse3	False	0	1
SENGKEISNK; |;TIISKR	62.69	PhoX	Inter	2	2	SENG[K]EISNK	1xPhoX [K5]	Smc6	195	TIIS[K]R	1xPhoX [K5]	Nse6	96	Smc6	Nse6	False	0	2
VVDTGILNSKINER; |; KSTIETLR	62.52	PhoX	Inter	1	2	VVDTGILNS[K]INER	1xPhoX [K10]	Smc6	770	[K]STIETLR	1xPhoX [K1]	Smc5	719	Smc6	Smc5	False	0	1
KGEIELHSQLLPYVKVK; |; ELDKVSR	61.78	PhoX	Inter	1	2	KGEIELHSQLLPYV[K]VK	1xPhoX [K15]	Smc5	274	ELD[K]VSR	1xPhoX [K4]	Smc6	906	Smc5	Smc6	False	0	1
RKEIINK; |; KTNFR	61.28	PhoX	Inter	1	2	R[K]EIINK	1xPhoX [K2]	Smc5	406	[K]TNFR	1xPhoX [K1]	Smc6	746	Smc5	Smc6	False	0	1
DVSQKIK; |; KYTMR	61.28	PhoX	Intra	1	1	DVSQ[K]IK	1xPhoX [K5]	Smc5	743	[K]YTMR	1xPhoX [K1]	Smc5	714	Smc5	Smc5	False	0	1
QKWGFDR; |;TFKNPYR	61.01	PhoX	Intra	2	1	Q[K]WGFDR	1xPhoX [K2]	Nse5(+AviTag)	148	TF[K]NPYR	1xPhoX [K3]	Nse5(+AviTag)	182	Nse5(+AviTag)	Nse5(+AviTag)	False	0	2
IVLIEDKNEAR; |; TKSLTTTDK	60.96	PhoX	Inter	2	2	IVLIED[K]NEAR	1xPhoX [K7]	Smc6	642	T[K]SLTTTDK	1xPhoX [K2]	Smc5	445	Smc6	Smc5	False	0	2
EKINEIFEK; |;MASSMKSLK	60.96	PhoX	Intra	4	1	E[K]INEIFEK	1xPhoX [K2]	Smc5	337	MASSM[K]SLK	1xOxidation [M5]; 1xPhoX [K6]	Smc5	770	Smc5	Smc5	False	0	4
VNSSSDNGTQYLKDLIEQETK; |; KVELQNIAK	60.96	PhoX	Intra	3	1	VNSSSDNGTQYL[K]DLIEQETK	1xPhoX [K13]	Smc6	702	[K]VELQNIAK	1xPhoX [K1]	Smc6	493	Smc6	Smc6	False	0	3
KNQNEYYR;|;KLQATIISTK	60.79	PhoX	Intra	1	1	[K]NQNEYYR	1xPhoX [K1]	Smc5	356	[K]LQATIISTK	1xPhoX [K1]	Smc5	368	Smc5	Smc5	False	0	1
HLLSKMASSMK; |; EKINEIFEK	60.76	PhoX	Intra	2	1	HLLS[K]MASSMK	1xOxidation [M6]; 1xPhoX [K5]	Smc5	764	E[K]INEIFEK	1xPhoX [K2]	Smc5	337	Smc5	Smc5	False	0	2
KLDSHTQSGGER; |;TKSESGVTYR	60.68	PhoX	Inter	1	2	[K]LDSHTQSGGER	1xPhoX [K1]	Smc5	980	T[K]SESGVTYR	1xPhoX [K2]	Nse5(+AviTag)	158	Smc5	Nse5(+AviTag)	False	0	1
NAPITDHLMGPLSIEKKPR; |; NNDQVGEKITAEK	60.48	PhoX	Intra	1	1	NAPITDHLMGPLSIE[K]KPR	1xPhoX [K16]	Nse4	248	NNDQVGE[K]ITAEK	1xPhoX [K8]	Nse4	266	Nse4	Nse4	False	0	1
STKNEMR; |;ANEKLR	59.89	PhoX	Intra	1	1	ST[K]NEMR	1xPhoX [K3]	Smc6	741	ANE[K]LR	1xPhoX [K4]	Smc6	452	Smc6	Smc6	False	0	1
YKEGQK; |;LQDLKK	59.89	PhoX	Inter	1	2	Y[K]EGQK	1xPhoX [K2]	Smc6	937	LQDL[K]K	1xPhoX [K5]	Nse6	145	Smc6	Nse6	False	0	1
SNKSIVITSNTVAK; |;LQDLKK	59.89	PhoX	Intra	1	1	SN[K]SIVITSNTVAK	1xPhoX [K3]	Nse6	156	LQDL[K]K	1xPhoX [K5]	Nse6	145	Nse6	Nse6	False	0	1
LVDIKQSAYGSK; |;ELTPAQIKK	59.85	PhoX	Intra	1	1	LVDI[K]QSAYGSK	1xPhoX [K5]	Smc5	624	ELTPAQI[K]K	1xPhoX [K8]	Smc5	598	Smc5	Smc5	False	0	1
EGKLLMEHDEEGLPTIK; |;IVKENPVAR	59.85	PhoX	Inter	1	2	EG[K]LLMEHDEEGLPTIK	1xPhoX [K3]	Nse4	336	IV[K]ENPVAR	1xPhoX [K3]	Nse3	23	Nse4	Nse3	False	0	1
FSEKQGR; |;INYEKK	59.82	PhoX	Intra	1	1	FSE[K]QGR	1xPhoX [K4]	Nse6	381	INYE[K]K	1xPhoX [K5]	Nse6	269	Nse6	Nse6	False	0	1
TFKNPYR; |; SKEIER	59.82	PhoX	Inter	1	2	TF[K]NPYR	1xPhoX [K3]	Nse5(+AviTag)	182	S[K]EIER	1xPhoX [K2]	Nse4	363	Nse5(+AviTag)	Nse4	False	0	1
SSSSKDGDPQLEFK; |; SKEIER	59.82	PhoX	Intra	1	1	SSSS[K]DGDPQLEFK	1xPhoX [K5]	Nse4	40	S[K]EIER	1xPhoX [K2]	Nse4	363	Nse4	Nse4	False	0	1
LQSVIHEAAREENIAKPSFSK; |; SKEIER	59.82	PhoX	Inter	3	2	LQSVIHEAAREENIA[K]PSFSK	1xPhoX [K16]	Nse3	66	S[K]EIER	1xPhoX [K2]	Nse4	363	Nse3	Nse4	False	0	3
VDEVTEKIR; |; TIISKR	59.82	PhoX	Inter	1	2	VDEVTE[K]IR	1xPhoX [K7]	Smc6	343	TIIS[K]R	1xPhoX [K5]	Nse6	96	Smc6	Nse6	False	0	1
AQKFILLNNVPHSK; |; SKEIER	59.82	PhoX	Inter	1	2	AQ[K]FILLNNVPHSK	1xPhoX [K3]	Nse3	122	S[K]EIER	1xPhoX [K2]	Nse4	363	Nse3	Nse4	False	0	1
KLGPEGSINLFK; |;SKEIER	59.82	PhoX	Intra	1	1	[K]LGPEGSINLFK	1xPhoX [K1]	Nse4	299	S[K]EIER	1xPhoX [K2]	Nse4	363	Nse4	Nse4	False	0	1
FSEKQGR; |; LKEIDGR	59.32	PhoX	Inter	1	2	FSE[K]QGR	1xPhoX [K4]	Nse6	381	L[K]EIDGR	1xPhoX [K2]	Smc6	731	Nse6	Smc6	False	0	1
KVEDFIK; |;SLEKR	59.32	PhoX	Inter	1	2	[K]VEDFIK	1xPhoX [K1]	Smc5	98	SLE[K]R	1xPhoX [K4]	Nse3	236	Smc5	Nse3	False	0	1
LVDIKQSAYGSKQVFPTDVSIK; |;QSAYGSKQVFPTDVSIK	58.98	PhoX	Intra	1	1	LVDI[K]QSAYGSKQVFPTDVSIK	1xPhoX [K5]	Smc5	624	QSAYGS[K]QVFPTDVSIK	1xPhoX [K7]	Smc5	631	Smc5	Smc5	False	0	1
LEKPK; |; LKSVK	58.74	PhoX	Intra	1	1	LE[K]PK	1xPhoX [K3]	Smc5	957	L[K]SVK	1xPhoX [K2]	Smc5	192	Smc5	Smc5	False	0	1
FRDNAPLKK; |; LKSVK	58.74	PhoX	Intra	1	1	FRDNAPL[K]K	1xPhoX [K8]	Smc5	979	L[K]SVK	1xPhoX [K2]	Smc5	192	Smc5	Smc5	False	0	1
AKIVHLR; |;LKSVK	58.74	PhoX	Intra	1	1	A[K]IVHLR	1xPhoX [K2]	Smc5	235	L[K]SVK	1xPhoX [K2]	Smc5	192	Smc5	Smc5	False	0	1
NNDQVGEKITAEK; |; SLEKR	58.74	PhoX	Inter	1	2	NNDQVGE[K]ITAEK	1xPhoX [K8]	Nse4	266	SLE[K]R	1xPhoX [K4]	Nse3	236	Nse4	Nse3	False	0	1
KNQEQAIASYEAAK;|;KTNFR	58.74	PhoX	Intra	2	1	[K]NQEQAIASYEAAK	1xPhoX [K1]	Smc6	775	[K]TNFR	1xPhoX [K1]	Smc6	746	Smc6	Smc6	False	0	2
MTELKMNVGK; |; KTNFR	58.74	PhoX	Intra	3	1	MTEL[K]MNVGK	1xOxidation [M1]; 1xPhoX [K5]	Smc6	755	[K]TNFR	1xPhoX [K1]	Smc6	746	Smc6	Smc6	False	0	3
KSTLDALSNQK;|;KYTMR	58.74	PhoX	Intra	1	1	[K]STLDALSNQK	1xPhoX [K1]	Smc5	674	[K]YTMR	1xPhoX [K1]	Smc5	714	Smc5	Smc5	False	0	1
KNQEQAIASYEAAK; |;MTELKMNVGK	58.69	PhoX	Intra	1	1	[K]NQEQAIASYEAAK	1xPhoX [K1]	Smc6	775	MTEL[K]MNVGK	1xPhoX [K5]	Smc6	755	Smc6	Smc6	False	0	1
ITAEKITQHSLNSTQQETTPEQVK; |;FRDNAPLKK	58.58	PhoX	Inter	2	2	ITAE[K]ITQHSLNSTQQETTPEQVK	1xPhoX [K5]	Nse4	271	FRDNAPL[K]K	1xPhoX [K8]	Smc5	979	Nse4	Smc5	False	0	2
RKAPSNNEDEEIVK; |;FVKEMR	58.26	PhoX	Inter	1	2	R[K]APSNNEDEEIVK	1xPhoX [K2]	Nse6	98	FV[K]EMR	1xPhoX [K3]	Smc5	822	Nse6	Smc5	False	0	1
QSAYGSKQVFPTDVSIK; |;RELTPAQIKK	58.17	PhoX	Intra	2	1	QSAYGS[K]QVFPTDVSIK	1xPhoX [K7]	Smc5	631	RELTPAQI[K]K	1xPhoX [K9]	Smc5	598	Smc5	Smc5	False	0	2
KDVSQK;|;KTNFR	57.99	PhoX	Inter	1	2	[K]DVSQK	1xPhoX [K1]	Smc5	738	[K]TNFR	1xPhoX [K1]	Smc6	746	Smc5	Smc6	False	0	1
KSTIETLR;|;KYTMR	57.99	PhoX	Intra	4	1	[K]STIETLR	1xPhoX [K1]	Smc5	719	[K]YTMR	1xOxidation [M4]; 1xPhoX [K1]	Smc5	714	Smc5	Smc5	False	0	4
LDQLKR; |; KYTMR	57.99	PhoX	Intra	1	1	LDQL[K]R	1xPhoX [K5]	Smc5	733	[K]YTMR	1xPhoX [K1]	Smc5	714	Smc5	Smc5	False	0	1
ATSSFKATSMR; |; SLEKR	57.99	PhoX	Inter	1	2	ATSSF[K]ATSMR	1xPhoX [K6]	Nse4	197	SLE[K]R	1xPhoX [K4]	Nse3	236	Nse4	Nse3	False	0	1
LKVNSSSDNGTQYLK; |; KTNFR	57.99	PhoX	Intra	1	1	L[K]VNSSSDNGTQYLK	1xPhoX [K2]	Smc6	689	[K]TNFR	1xPhoX [K1]	Smc6	746	Smc6	Smc6	False	0	1
ELTPAQIKK; |; ILFKR	57.99	PhoX	Intra	1	1	ELTPAQI[K]K	1xPhoX [K8]	Smc5	598	ILF[K]R	1xPhoX [K4]	Smc5	612	Smc5	Smc5	False	0	1
TKSESGVTYR; |;SENGKEISNK	57.56	PhoX	Inter	2	2	T[K]SESGVTYR	1xPhoX [K2]	Nse5(+AviTag)	158	SENG[K]EISNK	1xPhoX [K5]	Smc6	195	Nse5(+AviTag)	Smc6	False	0	2
LNLLGYKIIR; |; TKSESGVTYR	57.56	PhoX	Inter	1	2	LNLLGY[K]IIR	1xPhoX [K7]	Nse1	81	T[K]SESGVTYR	1xPhoX [K2]	Nse5(+AviTag)	158	Nse1	Nse5(+AviTag)	False	0	1
VDEVTEKIR; |;SVPLHPKSGK	57.49	PhoX	Inter	6	2	VDEVTE[K]IR	1xPhoX [K7]	Smc6	343	SVPLHP[K]SGK	1xPhoX [K7]	Nse2	17	Smc6	Nse2	False	0	6
AQKFILLNNVPHSK; |;SDEKSSSSK	57.46	PhoX	Inter	1	2	AQ[K]FILLNNVPHSK	1xPhoX [K3]	Nse3	122	SDE[K]SSSSK	1xPhoX [K4]	Nse4	35	Nse3	Nse4	False	0	1
TKSESGVTYR; |; KLVNYVPLK	57.46	PhoX	Inter	1	2	T[K]SESGVTYR	1xPhoX [K2]	Nse5(+AviTag)	158	[K]LVNYVPLK	1xPhoX [K1]	Nse6	114	Nse5(+AviTag)	Nse6	False	0	1
DQNYKNAEK; |;LHNSLKAR	57.45	PhoX	Intra	2	1	DQNY[K]NAEK	1xPhoX [K5]	Smc6	965	LHNSL[K]AR	1xPhoX [K6]	Smc6	958	Smc6	Smc6	False	0	2
SNKSIVITSNTVAK; |;SELQKSIK	57.45	PhoX	Intra	3	1	SN[K]SIVITSNTVAK	1xPhoX [K3]	Nse6	156	SELQ[K]SIK	1xPhoX [K5]	Nse6	172	Nse6	Nse6	False	0	3
YKDDTIYYEDK; |;SVPLHPKSGK	57.28	PhoX	Inter	2	2	Y[K]DDTIYYEDK	1xPhoX [K2]	Smc6	841	SVPLHP[K]SGK	1xPhoX [K7]	Nse2	17	Smc6	Nse2	False	0	2
INYEKK; |; SLEKR	56.75	PhoX	Inter	1	2	INYE[K]K	1xPhoX [K5]	Nse6	269	SLE[K]R	1xPhoX [K4]	Nse3	236	Nse6	Nse3	False	0	1
LNIYKEEYER; |;IITRSKR	56.25	PhoX	Intra	3	1	LNIY[K]EEYER	1xPhoX [K5]	Smc5	286	IITRS[K]R	1xPhoX [K6]	Smc5	145	Smc5	Smc5	False	0	3
ATSSFKATSMR; |;LHNSLKAR	56.03	PhoX	Inter	1	2	ATSSF[K]ATSMR	1xPhoX [K6]	Nse4	197	LHNSL[K]AR	1xPhoX [K6]	Smc6	958	Nse4	Smc6	False	0	1
QNASVDPELDQAKTFK; |; TKSESGVTYR	55.72	PhoX	Intra	4	1	QNASVDPELDQA[K]TFK	1xPhoX [K13]	Nse5(+AviTag)	179	T[K]SESGVTYR	1xPhoX [K2]	Nse5(+AviTag)	158	Nse5(+AviTag)	Nse5(+AviTag)	False	0	4
ITQHSLNSTQQETTPEQVKK; |; EGKLLMEHDEEGLPTIK	55.4	PhoX	Intra	4	1	ITQHSLNSTQQETTPEQV[K]K	1xPhoX [K19]	Nse4	290	EG[K]LLMEHDEEGLPTIK	1xOxidation [M6]; 1xPhoX [K3]	Nse4	336	Nse4	Nse4	False	0	4
RTIISKR; |; AKANLR	55.39	PhoX	Inter	2	2	RTIIS[K]R	1xPhoX [K6]	Nse6	96	A[K]ANLR	1xPhoX [K2]	Smc5	293	Nse6	Smc5	False	0	2
KSTIETLR; |;EKLDQLK	55.39	PhoX	Intra	1	1	[K]STIETLR	1xPhoX [K1]	Smc5	719	E[K]LDQLK	1xPhoX [K2]	Smc5	728	Smc5	Smc5	False	0	1
EKSNQAEAQSNIDQGRK; |;LNTIRDEVIKK	55.38	PhoX	Inter	6	2	E[K]SNQAEAQSNIDQGRK	1xPhoX [K2]	Smc6	397	LNTIRDEVI[K]K	1xPhoX [K10]	Smc5	354	Smc6	Smc5	False	0	6
LNTIRDEVIKK; |; TDEFLKAK	55.38	PhoX	Intra	1	1	LNTIRDEVI[K]K	1xPhoX [K10]	Smc5	354	TDEFL[K]AK	1xPhoX [K6]	Smc5	333	Smc5	Smc5	False	0	1
KYTMR;|;KGFEK	55.06	PhoX	Inter	1	2	[K]YTMR	1xPhoX [K1]	Smc5	714	[K]GFEK	1xPhoX [K1]	Smc6	544	Smc5	Smc6	False	0	1
KEIINK;|;KYTMR	55.06	PhoX	Intra	1	1	[K]EIINK	1xPhoX [K1]	Smc5	406	[K]YTMR	1xPhoX [K1]	Smc5	714	Smc5	Smc5	False	0	1
IGILNQDQDLKEVR; |; FKVNLR	54.59	PhoX	Intra	1	1	IGILNQDQDL[K]EVR	1xPhoX [K11]	Smc5	463	F[K]VNLR	1xPhoX [K2]	Smc5	533	Smc5	Smc5	False	0	1
LNTIRDEVIKK; |; KLQATIISTK	54.55	PhoX	Intra	2	1	LNTIRDEVI[K]K	1xPhoX [K10]	Smc5	354	[K]LQATIISTK	1xPhoX [K1]	Smc5	368	Smc5	Smc5	False	0	2
NLKFDDSR; |; KSVESLR	54.54	PhoX	Inter	1	2	NL[K]FDDSR	1xPhoX [K3]	Nse4	122	[K]SVESLR	1xPhoX [K1]	Smc5	248	Nse4	Smc5	False	0	1
KLQATIISTK; |;DVSQKIK	54.54	PhoX	Intra	1	1	[K]LQATIISTK	1xPhoX [K1]	Smc5	368	DVSQ[K]IK	1xPhoX [K5]	Smc5	743	Smc5	Smc5	False	0	1
ESQEQDKR; |; KDVSQK	54.44	PhoX	Inter	1	2	ESQEQD[K]R	1xPhoX [K7]	Nse2	258	[K]DVSQK	1xPhoX [K1]	Smc5	738	Nse2	Smc5	False	0	1
STIETLREKLDQLK; |; KDVSQK	54.44	PhoX	Intra	2	1	STIETLRE[K]LDQLK	1xPhoX [K9]	Smc5	728	[K]DVSQK	1xPhoX [K1]	Smc5	738	Smc5	Smc5	False	0	2
KAPSNNEDEEIVK; |;AKANLR	54.44	PhoX	Inter	2	2	[K]APSNNEDEEIVK	1xPhoX [K1]	Nse6	98	A[K]ANLR	1xPhoX [K2]	Smc5	293	Nse6	Smc5	False	0	2
RNNDQVGEKITAEK; |; SKEIER	54.44	PhoX	Intra	2	1	RNNDQVGE[K]ITAEK	1xPhoX [K9]	Nse4	266	S[K]EIER	1xPhoX [K2]	Nse4	363	Nse4	Nse4	False	0	2
SNKSIVITSNTVAK; |; YKEGQKK	54.44	PhoX	Inter	10	2	SN[K]SIVITSNTVAK	1xPhoX [K3]	Nse6	156	Y[K]EGQKK	1xPhoX [K2]	Smc6	937	Nse6	Smc6	False	0	10
LEEKSDTDGEVISYR; |; SKEIER	54.44	PhoX	Inter	1	2	LEE[K]SDTDGEVISYR	1xPhoX [K4]	Nse3	246	S[K]EIER	1xPhoX [K2]	Nse4	363	Nse3	Nse4	False	0	1
EGKLLMEHDEEGLPTIK; |; SKEIER	54.44	PhoX	Intra	15	1	EG[K]LLMEHDEEGLPTIK	1xOxidation [M6]; 1xPhoX [K3]	Nse4	336	S[K]EIER	1xPhoX [K2]	Nse4	363	Nse4	Nse4	False	0	15
KLVNYVPLK; |;LQDLKK	54.44	PhoX	Intra	1	1	[K]LVNYVPLK	1xPhoX [K1]	Nse6	114	LQDL[K]K	1xPhoX [K5]	Nse6	145	Nse6	Nse6	False	0	1
KFSGNLSFIK; |;LKDIAR	54.44	PhoX	Intra	1	1	[K]FSGNLSFIK	1xPhoX [K1]	Smc6	987	L[K]DIAR	1xPhoX [K2]	Smc6	1070	Smc6	Smc6	False	0	1
ITQHSLNSTQQETTPEQVKK; |; NKLQSVIHEAAR	54.26	PhoX	Inter	1	2	ITQHSLNSTQQETTPEQV[K]K	1xPhoX [K19]	Nse4	290	N[K]LQSVIHEAAR	1xPhoX [K2]	Nse3	50	Nse4	Nse3	False	0	1
ITAEKITQHSLNSTQQETTPEQVK; |; NKLQSVIHEAAR	54.16	PhoX	Inter	1	2	ITAE[K]ITQHSLNSTQQETTPEQVK	1xPhoX [K5]	Nse4	271	N[K]LQSVIHEAAR	1xPhoX [K2]	Nse3	50	Nse4	Nse3	False	0	1
SLKAEYEDAK; |;IVKENPVAR	53.55	PhoX	Inter	1	2	SL[K]AEYEDAK	1xPhoX [K3]	Smc6	281	IV[K]ENPVAR	1xPhoX [K3]	Nse3	23	Smc6	Nse3	False	0	1
NKLQSVIHEAAR; |;QKWGFDR	53.47	PhoX	Inter	2	2	N[K]LQSVIHEAAR	1xPhoX [K2]	Nse3	50	Q[K]WGFDR	1xPhoX [K2]	Nse5(+AviTag)	148	Nse3	Nse5(+AviTag)	False	0	2
ALNDNPIPKSVPLHPK; |; SGKYFHNLHAR	53.33	PhoX	Intra	1	1	ALNDNPIP[K]SVPLHPK	1xPhoX [K9]	Nse2	10	SG[K]YFHNLHAR	1xPhoX [K3]	Nse2	20	Nse2	Nse2	False	0	1
EENIAKPSFSK; |;LHNSLKAR	53.19	PhoX	Inter	1	2	EENIA[K]PSFSK	1xPhoX [K6]	Nse3	66	LHNSL[K]AR	1xPhoX [K6]	Smc6	958	Nse3	Smc6	False	0	1
YKDDTIYYEDKKK; |; SVPLHPKSGK	53.16	PhoX	Inter	5	2	YKDDTIYYED[K]KK	1xPhoX [K11]	Smc6	850	SVPLHP[K]SGK	1xPhoX [K7]	Nse2	17	Smc6	Nse2	False	0	5
IVLIEDKNEAR; |; LEKPK	52.86	PhoX	Inter	1	2	IVLIED[K]NEAR	1xPhoX [K7]	Smc6	642	LE[K]PK	1xPhoX [K3]	Smc5	957	Smc6	Smc5	False	0	1
TKSLTTTDK; |;RKEIINK	52.68	PhoX	Intra	2	1	T[K]SLTTTDK	1xPhoX [K2]	Smc5	445	R[K]EIINK	1xPhoX [K2]	Smc5	406	Smc5	Smc5	False	0	2
IVLIEDKNEAR; |; SIQNKK	52.59	PhoX	Intra	1	1	IVLIED[K]NEAR	1xPhoX [K7]	Smc6	642	SIQN[K]K	1xPhoX [K5]	Smc6	492	Smc6	Smc6	False	0	1
SIQNKK; |; KGFEK	52.36	PhoX	Intra	1	1	SIQN[K]K	1xPhoX [K5]	Smc6	492	[K]GFEK	1xPhoX [K1]	Smc6	544	Smc6	Smc6	False	0	1
IKQSISHTDSR; |;SLEKR	52.36	PhoX	Inter	1	2	I[K]QSISHTDSR	1xPhoX [K2]	Nse4	352	SLE[K]R	1xPhoX [K4]	Nse3	236	Nse4	Nse3	False	0	1
KVDALNK;|;KTNFR	52.36	PhoX	Intra	1	1	[K]VDALNK	1xPhoX [K1]	Smc6	413	[K]TNFR	1xPhoX [K1]	Smc6	746	Smc6	Smc6	False	0	1
SSSSKDGDPQLEFK; |; SLEKR	52.36	PhoX	Inter	1	2	SSSS[K]DGDPQLEFK	1xPhoX [K5]	Nse4	40	SLE[K]R	1xPhoX [K4]	Nse3	236	Nse4	Nse3	False	0	1
KLQATIISTK;|;KYTMR	52.36	PhoX	Intra	2	1	[K]LQATIISTK	1xPhoX [K1]	Smc5	368	[K]YTMR	1xPhoX [K1]	Smc5	714	Smc5	Smc5	False	0	2
IVLIEDKNEAR; |; KYTMR	52.36	PhoX	Inter	1	2	IVLIED[K]NEAR	1xPhoX [K7]	Smc6	642	[K]YTMR	1xPhoX [K1]	Smc5	714	Smc6	Smc5	False	0	1
STLDALSNQKSGYRHELSELASK; |; KYTMR	52.36	PhoX	Intra	1	1	STLDALSNQ[K]SGYRHELSELASK	1xPhoX [K10]	Smc5	684	[K]YTMR	1xPhoX [K1]	Smc5	714	Smc5	Smc5	False	0	1
TKSLTTTDK; |;LDQLKR	52.3	PhoX	Intra	1	1	T[K]SLTTTDK	1xPhoX [K2]	Smc5	445	LDQL[K]R	1xPhoX [K5]	Smc5	733	Smc5	Smc5	False	0	1
KLDSHTQSGGER; |;EENIAKPSFSK	51.85	PhoX	Inter	1	2	[K]LDSHTQSGGER	1xPhoX [K1]	Smc5	980	EENIA[K]PSFSK	1xPhoX [K6]	Nse3	66	Smc5	Nse3	False	0	1
KLDSHTQSGGER; |;SKEIER	51.77	PhoX	Inter	1	2	[K]LDSHTQSGGER	1xPhoX [K1]	Smc5	980	S[K]EIER	1xPhoX [K2]	Nse4	363	Smc5	Nse4	False	0	1
SNKSIVITSNTVAK; |;AEYEDAKK	51.69	PhoX	Inter	3	2	SN[K]SIVITSNTVAK	1xPhoX [K3]	Nse6	156	AEYEDA[K]K	1xPhoX [K7]	Smc6	288	Nse6	Smc6	False	0	3
AISSSLNAFVVSNPKDNR; |; RELTPAQIKK	51.57	PhoX	Inter	2	2	AISSSLNAFVVSNP[K]DNR	1xPhoX [K15]	Smc6	570	RELTPAQI[K]K	1xPhoX [K9]	Smc5	598	Smc6	Smc5	False	0	2
NNMNAGGNGSNSNTNKSMPEPLGHR; |; AQKFILLNNVPHSK	51.21	PhoX	Intra	3	1	NNMNAGGNGSNSNTN[K]SMPEPLGHR	1xOxidation [M18]; 1xPhoX [K16]	Nse3	110	AQ[K]FILLNNVPHSK	1xPhoX [K3]	Nse3	122	Nse3	Nse3	False	0	3
VDEVTEKIR; |; NRQEKIER	51.04	PhoX	Intra	1	1	VDEVTE[K]IR	1xPhoX [K7]	Smc6	343	NRQE[K]IER	1xPhoX [K5]	Smc6	350	Smc6	Smc6	False	0	1
KEILDSPR; |;FSEKQGR	50.9	PhoX	Intra	1	1	[K]EILDSPR	1xPhoX [K1]	Nse6	146	FSE[K]QGR	1xPhoX [K4]	Nse6	381	Nse6	Nse6	False	0	1
KPFANTK; |;LNKVAEK	50.9	PhoX	Intra	1	1	[K]PFANTK	1xPhoX [K1]	Smc5	304	LN[K]VAEK	1xPhoX [K3]	Smc5	850	Smc5	Smc5	False	0	1
STIETLREKLDQLK; |; DVSQKIK	50.9	PhoX	Intra	1	1	STIETLRE[K]LDQLK	1xPhoX [K9]	Smc5	728	DVSQ[K]IK	1xPhoX [K5]	Smc5	743	Smc5	Smc5	False	0	1
ANEKLR; |; KTNFR	50.16	PhoX	Intra	1	1	ANE[K]LR	1xPhoX [K4]	Smc6	452	[K]TNFR	1xPhoX [K1]	Smc6	746	Smc6	Smc6	False	0	1
LKVNSSSDNGTQYLK; |;ILFKR	50.16	PhoX	Inter	1	2	L[K]VNSSSDNGTQYLK	1xPhoX [K2]	Smc6	689	ILF[K]R	1xPhoX [K4]	Smc5	612	Smc6	Smc5	False	0	1
GSSLKDLIR; |; SLEKR	50.16	PhoX	Inter	1	2	GSSL[K]DLIR	1xPhoX [K5]	Smc6	140	SLE[K]R	1xPhoX [K4]	Nse3	236	Smc6	Nse3	False	0	1
KLGPEGSINLFK; |;SLEKR	50.16	PhoX	Inter	1	2	[K]LGPEGSINLFK	1xPhoX [K1]	Nse4	299	SLE[K]R	1xPhoX [K4]	Nse3	236	Nse4	Nse3	False	0	1
NAPITDHLMGPLSIEKKPR; |; TKSESGVTYR	49.5	PhoX	Inter	1	2	NAPITDHLMGPLSIE[K]KPR	1xOxidation [M9]; 1xPhoX [K16]	Nse4	248	T[K]SESGVTYR	1xPhoX [K2]	Nse5(+AviTag)	158	Nse4	Nse5(+AviTag)	False	0	1
VVDTGILNSKINER; |; KVDALNK	49.31	PhoX	Intra	3	1	VVDTGILNS[K]INER	1xPhoX [K10]	Smc6	770	[K]VDALNK	1xPhoX [K1]	Smc6	413	Smc6	Smc6	False	0	3
EVNNSLVVSLQDVKNEERDIQHER; |; LKEIDGR	49.03	PhoX	Intra	1	1	EVNNSLVVSLQDV[K]NEERDIQHER	1xPhoX [K14]	Smc6	468	L[K]EIDGR	1xPhoX [K2]	Smc6	731	Smc6	Smc6	False	0	1
DLISEIDAKANAINHEMR; |; STKNEMR	49.03	PhoX	Inter	1	2	DLISEIDA[K]ANAINHEMR	1xPhoX [K9]	Smc5	425	ST[K]NEMR	1xPhoX [K3]	Smc6	741	Smc5	Smc6	False	0	1
AQKFILLNNVPHSK; |;NNDQVGEKITAEK	48.79	PhoX	Inter	1	2	AQ[K]FILLNNVPHSK	1xPhoX [K3]	Nse3	122	NNDQVGE[K]ITAEK	1xPhoX [K8]	Nse4	266	Nse3	Nse4	False	0	1
ITQHSLNSTQQETTPEQVKK; |; EENIAKPSFSK	48.76	PhoX	Inter	1	2	ITQHSLNSTQQETTPEQV[K]K	1xPhoX [K19]	Nse4	290	EENIA[K]PSFSK	1xPhoX [K6]	Nse3	66	Nse4	Nse3	False	0	1
QVFPTDVSIKQTNFYQGSIMSNEQK; |;STLDALSNQKSGYRHELSELASK	48.51	PhoX	Intra	1	1	QVFPTDVSI[K]QTNFYQGSIMSNEQK	1xPhoX [K10]	Smc5	641	STLDALSNQ[K]SGYRHELSELASK	1xPhoX [K10]	Smc5	684	Smc5	Smc5	False	0	1
NKLQSVIHEAAR; |;IVKENPVAR	48.5	PhoX	Intra	1	1	N[K]LQSVIHEAAR	1xPhoX [K2]	Nse3	50	IV[K]ENPVAR	1xPhoX [K3]	Nse3	23	Nse3	Nse3	False	0	1
QAESKTK; |; KYTMR	48.24	PhoX	Intra	1	1	QAES[K]TK	1xPhoX [K5]	Smc5	443	[K]YTMR	1xPhoX [K1]	Smc5	714	Smc5	Smc5	False	0	1
SSSSKDGDPQLEFK; |;DLESEMHKGR	47.92	PhoX	Intra	1	1	SSSS[K]DGDPQLEFK	1xPhoX [K5]	Nse4	40	DLESEMH[K]GR	1xPhoX [K8]	Nse4	63	Nse4	Nse4	False	0	1
SQYEDKKK; |; FVKEMR	47.91	PhoX	Intra	1	1	SQYEDK[K]K	1xPhoX [K7]	Smc5	818	FV[K]EMR	1xPhoX [K3]	Smc5	822	Smc5	Smc5	False	0	1
KLQATIISTK; |;LDQLKR	47.82	PhoX	Intra	1	1	[K]LQATIISTK	1xPhoX [K1]	Smc5	368	LDQL[K]R	1xPhoX [K5]	Smc5	733	Smc5	Smc5	False	0	1
SENGKEISNK; |; KYTMR	47.81	PhoX	Inter	1	2	SENG[K]EISNK	1xPhoX [K5]	Smc6	195	[K]YTMR	1xPhoX [K1]	Smc5	714	Smc6	Smc5	False	0	1
AESGDDFDPILKR; |; DHKEK	47.81	PhoX	Inter	1	2	AESGDDFDPIL[K]R	1xPhoX [K12]	Nse6	90	DH[K]EK	1xPhoX [K3]	Smc5	279	Nse6	Smc5	False	0	1
DLESEMHKGR; |; SENGKEISNK	47.74	PhoX	Inter	1	2	DLESEMH[K]GR	1xPhoX [K8]	Nse4	63	SENG[K]EISNK	1xPhoX [K5]	Smc6	195	Nse4	Smc6	False	0	1
DLESEMHKGR; |; ATSSFKATSMR	47.74	PhoX	Intra	1	1	DLESEMH[K]GR	1xPhoX [K8]	Nse4	63	ATSSF[K]ATSMR	1xPhoX [K6]	Nse4	197	Nse4	Nse4	False	0	1
APSNNEDEEIVKTPRK; |; YKDDTIYYEDKK	47.26	PhoX	Inter	1	2	APSNNEDEEIV[K]TPRK	1xPhoX [K12]	Nse6	110	YKDDTIYYED[K]K	1xPhoX [K11]	Smc6	850	Nse6	Smc6	False	0	1
SSSSKDGDPQLEFK; |;ATSSFKATSMR	47.2	PhoX	Intra	1	1	SSSS[K]DGDPQLEFK	1xPhoX [K5]	Nse4	40	ATSSF[K]ATSMR	1xPhoX [K6]	Nse4	197	Nse4	Nse4	False	0	1
IVLIEDKNEAR; |; LKDIAR	47.04	PhoX	Intra	2	1	IVLIED[K]NEAR	1xPhoX [K7]	Smc6	642	L[K]DIAR	1xPhoX [K2]	Smc6	1070	Smc6	Smc6	False	0	2
LNLLGYKIIR; |; SKEIER	47.04	PhoX	Inter	2	2	LNLLGY[K]IIR	1xPhoX [K7]	Nse1	81	S[K]EIER	1xPhoX [K2]	Nse4	363	Nse1	Nse4	False	0	2
RKAPSNNEDEEIVK; |;AESGDDFDPILKR	46.89	PhoX	Intra	2	1	R[K]APSNNEDEEIVK	1xPhoX [K2]	Nse6	98	AESGDDFDPIL[K]R	1xPhoX [K12]	Nse6	90	Nse6	Nse6	False	0	2
EHPEMKDK; |; TKSLTTTDK	46.69	PhoX	Intra	1	1	EHPEM[K]DK	1xPhoX [K6]	Smc5	479	T[K]SLTTTDK	1xPhoX [K2]	Smc5	445	Smc5	Smc5	False	0	1
FRDNAPLKK; |; IVKENPVAR	46.66	PhoX	Inter	2	2	FRDNAPL[K]K	1xPhoX [K8]	Smc5	979	IV[K]ENPVAR	1xPhoX [K3]	Nse3	23	Smc5	Nse3	False	0	2
VIGIKNNGLFAHDAR; |; NKLQSVIHEAAR	46.46	PhoX	Inter	1	2	VIGI[K]NNGLFAHDAR	1xPhoX [K5]	Nse4	95	N[K]LQSVIHEAAR	1xPhoX [K2]	Nse3	50	Nse4	Nse3	False	0	1
ELQGNEQSLQKDLDFKK; |; LEKPKDYAEWK	46.43	PhoX	Intra	1	1	ELQGNEQSLQ[K]DLDFKK	1xPhoX [K11]	Smc5	227	LEKP[K]DYAEWK	1xPhoX [K5]	Smc5	959	Smc5	Smc5	False	0	1
IVLIEDKNEAR; |; ANEKLR	46.32	PhoX	Intra	1	1	IVLIED[K]NEAR	1xPhoX [K7]	Smc6	642	ANE[K]LR	1xPhoX [K4]	Smc6	452	Smc6	Smc6	False	0	1
KEILDSPR; |;YKEGQK	45.93	PhoX	Inter	3	2	[K]EILDSPR	1xPhoX [K1]	Nse6	146	Y[K]EGQK	1xPhoX [K2]	Smc6	937	Nse6	Smc6	False	0	3
ITQHSLNSTQQETTPEQVKK; |; SKEIER	45.93	PhoX	Intra	1	1	ITQHSLNSTQQETTPEQV[K]K	1xPhoX [K19]	Nse4	290	S[K]EIER	1xPhoX [K2]	Nse4	363	Nse4	Nse4	False	0	1
DLESEMHKGR; |; SKEIER	45.93	PhoX	Intra	1	1	DLESEMH[K]GR	1xPhoX [K8]	Nse4	63	S[K]EIER	1xPhoX [K2]	Nse4	363	Nse4	Nse4	False	0	1
KNQEQAIASYEAAK; |;ANEKLR	45.93	PhoX	Intra	1	1	[K]NQEQAIASYEAAK	1xPhoX [K1]	Smc6	775	ANE[K]LR	1xPhoX [K4]	Smc6	452	Smc6	Smc6	False	0	1
SENGKEISNK; |; LKEIDGR	45.72	PhoX	Intra	1	1	SENG[K]EISNK	1xPhoX [K5]	Smc6	195	L[K]EIDGR	1xPhoX [K2]	Smc6	731	Smc6	Smc6	False	0	1
ITQHSLNSTQQETTPEQVKK; |; TKSESGVTYR	45.72	PhoX	Inter	1	2	ITQHSLNSTQQETTPEQV[K]K	1xPhoX [K19]	Nse4	290	T[K]SESGVTYR	1xPhoX [K2]	Nse5(+AviTag)	158	Nse4	Nse5(+AviTag)	False	0	1
NNDQVGEKITAEK; |;FRDNAPLKK	45.31	PhoX	Inter	2	2	NNDQVGE[K]ITAEK	1xPhoX [K8]	Nse4	266	FRDNAPL[K]K	1xPhoX [K8]	Smc5	979	Nse4	Smc5	False	0	2
TPDDNHTDKATSSFK; |; NLKFDDSR	45.16	PhoX	Intra	1	1	TPDDNHTD[K]ATSSFK	1xPhoX [K9]	Nse4	191	NL[K]FDDSR	1xPhoX [K3]	Nse4	122	Nse4	Nse4	False	0	1
KLVNYVPLK; |;SQYEDKKK	44.97	PhoX	Inter	1	2	[K]LVNYVPLK	1xPhoX [K1]	Nse6	114	SQYEDK[K]K	1xPhoX [K7]	Smc5	818	Nse6	Smc5	False	0	1
TKSESGVTYR; |;FSEKQGR	44.95	PhoX	Inter	1	2	T[K]SESGVTYR	1xPhoX [K2]	Nse5(+AviTag)	158	FSE[K]QGR	1xPhoX [K4]	Nse6	381	Nse5(+AviTag)	Nse6	False	0	1
LDTVTYQDKIR; |; GFEKWTR	44.95	PhoX	Intra	1	1	LDTVTYQD[K]IR	1xPhoX [K9]	Smc6	685	GFE[K]WTR	1xPhoX [K4]	Smc6	548	Smc6	Smc6	False	0	1
VKIAKPDLSSFQPGSIIK; |;EENIAKPSFSK	44.76	PhoX	Inter	1	2	V[K]IAKPDLSSFQPGSIIK	1xPhoX [K2]	Smc5	28	EENIA[K]PSFSK	1xPhoX [K6]	Nse3	66	Smc5	Nse3	False	0	1
IVLIEDKNEAR; |; KEILDSPR	44.61	PhoX	Inter	1	2	IVLIED[K]NEAR	1xPhoX [K7]	Smc6	642	[K]EILDSPR	1xPhoX [K1]	Nse6	146	Smc6	Nse6	False	0	1
INYEKK; |; LKSVK	44.13	PhoX	Inter	1	2	INYE[K]K	1xPhoX [K5]	Nse6	269	L[K]SVK	1xPhoX [K2]	Smc5	192	Nse6	Smc5	False	0	1
KYTMR; |;IAKMK	44.13	PhoX	Inter	1	2	[K]YTMR	1xPhoX [K1]	Smc5	714	IA[K]MK	1xPhoX [K3]	Nse2	249	Smc5	Nse2	False	0	1
IVKENPVAR; |;SLEKR	44.13	PhoX	Intra	1	1	IV[K]ENPVAR	1xPhoX [K3]	Nse3	23	SLE[K]R	1xPhoX [K4]	Nse3	236	Nse3	Nse3	False	0	1
IVKENPVAR; |; LKSVK	44.13	PhoX	Inter	1	2	IV[K]ENPVAR	1xPhoX [K3]	Nse3	23	L[K]SVK	1xPhoX [K2]	Smc5	192	Nse3	Smc5	False	0	1
TFKNPYR; |; LKSVK	44.13	PhoX	Inter	1	2	TF[K]NPYR	1xPhoX [K3]	Nse5(+AviTag)	182	L[K]SVK	1xPhoX [K2]	Smc5	192	Nse5(+AviTag)	Smc5	False	0	1
HELSELASKNDDINR; |; KYTMR	44.13	PhoX	Intra	1	1	HELSELAS[K]NDDINR	1xPhoX [K9]	Smc5	697	[K]YTMR	1xPhoX [K1]	Smc5	714	Smc5	Smc5	False	0	1
DLDFKK; |; LKSVK	44.13	PhoX	Intra	1	1	DLDF[K]K	1xPhoX [K5]	Smc5	232	L[K]SVK	1xPhoX [K2]	Smc5	192	Smc5	Smc5	False	0	1
IVLIEDKNEAR; |; KGFEK	44.13	PhoX	Intra	1	1	IVLIED[K]NEAR	1xPhoX [K7]	Smc6	642	[K]GFEK	1xPhoX [K1]	Smc6	544	Smc6	Smc6	False	0	1
VVDTGILNSKINER; |; KTNFR	44.13	PhoX	Intra	1	1	VVDTGILNS[K]INER	1xPhoX [K10]	Smc6	770	[K]TNFR	1xPhoX [K1]	Smc6	746	Smc6	Smc6	False	0	1
LVQEIMGLEKEQTK; |; SLEKR	44.13	PhoX	Intra	1	1	LVQEIMGLE[K]EQTK	1xPhoX [K10]	Nse3	283	SLE[K]R	1xPhoX [K4]	Nse3	236	Nse3	Nse3	False	0	1
SLEKR; |; LKSVK	43.67	PhoX	Inter	1	2	SLE[K]R	1xPhoX [K4]	Nse3	236	L[K]SVK	1xPhoX [K2]	Smc5	192	Nse3	Smc5	False	0	1
ATSSFKATSMR; |; LKSVK	43.26	PhoX	Inter	1	2	ATSSF[K]ATSMR	1xPhoX [K6]	Nse4	197	L[K]SVK	1xPhoX [K2]	Smc5	192	Nse4	Smc5	False	0	1
EENIAKPSFSK; |; SLEKR	43.26	PhoX	Intra	1	1	EENIA[K]PSFSK	1xPhoX [K6]	Nse3	66	SLE[K]R	1xPhoX [K4]	Nse3	236	Nse3	Nse3	False	0	1
QKWGFDR; |;SLEKR	43.26	PhoX	Inter	1	2	Q[K]WGFDR	1xPhoX [K2]	Nse5(+AviTag)	148	SLE[K]R	1xPhoX [K4]	Nse3	236	Nse5(+AviTag)	Nse3	False	0	1
VVDTGILNSKINER; |; KYTMR	43.26	PhoX	Inter	1	2	VVDTGILNS[K]INER	1xPhoX [K10]	Smc6	770	[K]YTMR	1xPhoX [K1]	Smc5	714	Smc6	Smc5	False	0	1
ITAEKITQHSLNSTQQETTPEQVK; |; IKQSISHTDSR	43.25	PhoX	Intra	1	1	ITAE[K]ITQHSLNSTQQETTPEQVK	1xPhoX [K5]	Nse4	271	I[K]QSISHTDSR	1xPhoX [K2]	Nse4	352	Nse4	Nse4	False	0	1
IVLIEDKNEAR; |; TKSESGVTYR	43.12	PhoX	Inter	1	2	IVLIED[K]NEAR	1xPhoX [K7]	Smc6	642	T[K]SESGVTYR	1xPhoX [K2]	Nse5(+AviTag)	158	Smc6	Nse5(+AviTag)	False	0	1
STKNEMRK; |; LKEIDGR	43.05	PhoX	Intra	1	1	ST[K]NEMRK	1xPhoX [K3]	Smc6	741	L[K]EIDGR	1xPhoX [K2]	Smc6	731	Smc6	Smc6	False	0	1
TKSLTTTDK; |;FSEKQGR	42.77	PhoX	Inter	1	2	T[K]SLTTTDK	1xPhoX [K2]	Smc5	445	FSE[K]QGR	1xPhoX [K4]	Nse6	381	Smc5	Nse6	False	0	1
IVLIEDKNEAR; |; TIISKR	42.57	PhoX	Inter	1	2	IVLIED[K]NEAR	1xPhoX [K7]	Smc6	642	TIIS[K]R	1xPhoX [K5]	Nse6	96	Smc6	Nse6	False	0	1
SENGKEISNK; |; MIQKAEK	42.46	PhoX	Intra	1	1	SENG[K]EISNK	1xPhoX [K5]	Smc6	195	MIQ[K]AEK	1xPhoX [K4]	Smc6	913	Smc6	Smc6	False	0	1
MASSMKSLK; |; KPFANTK	42.46	PhoX	Intra	1	1	MASSM[K]SLK	1xPhoX [K6]	Smc5	770	[K]PFANTK	1xPhoX [K1]	Smc5	304	Smc5	Smc5	False	0	1
IVKENPVAR; |; QKWGFDR	42.46	PhoX	Inter	1	2	IV[K]ENPVAR	1xPhoX [K3]	Nse3	23	Q[K]WGFDR	1xPhoX [K2]	Nse5(+AviTag)	148	Nse3	Nse5(+AviTag)	False	0	1
NKLQSVIHEAAR; |;FRDNAPLKK	41.5	PhoX	Inter	1	2	N[K]LQSVIHEAAR	1xPhoX [K2]	Nse3	50	FRDNAPL[K]K	1xPhoX [K8]	Smc5	979	Nse3	Smc5	False	0	1
KNQEQAIASYEAAK;|;KVELQNIAK	41.5	PhoX	Intra	1	1	[K]NQEQAIASYEAAK	1xPhoX [K1]	Smc6	775	[K]VELQNIAK	1xPhoX [K1]	Smc6	493	Smc6	Smc6	False	0	1
LNTIRDEVIKK; |; KSTIETLR	41.19	PhoX	Intra	1	1	LNTIRDEVI[K]K	1xPhoX [K10]	Smc5	354	[K]STIETLR	1xPhoX [K1]	Smc5	719	Smc5	Smc5	False	0	1
SNKSIVITSNTVAK; |;ATSSFKATSMR	41.19	PhoX	Inter	1	2	SN[K]SIVITSNTVAK	1xPhoX [K3]	Nse6	156	ATSSF[K]ATSMR	1xPhoX [K6]	Nse4	197	Nse6	Nse4	False	0	1
ATSSFKATSMR; |;VDEVTEKIR	41.19	PhoX	Inter	1	2	ATSSF[K]ATSMR	1xPhoX [K6]	Nse4	197	VDEVTE[K]IR	1xPhoX [K7]	Smc6	343	Nse4	Smc6	False	0	1
IKQSISHTDSR; |;NLKFDDSR	40.99	PhoX	Intra	1	1	I[K]QSISHTDSR	1xPhoX [K2]	Nse4	352	NL[K]FDDSR	1xPhoX [K3]	Nse4	122	Nse4	Nse4	False	0	1
SDEKSSSSK; |; LKSVK	40.71	PhoX	Inter	1	2	SDE[K]SSSSK	1xPhoX [K4]	Nse4	35	L[K]SVK	1xPhoX [K2]	Smc5	192	Nse4	Smc5	False	0	1
AQKFILLNNVPHSK; |; LKEDHAVLEPK	40.1	PhoX	Inter	1	2	AQ[K]FILLNNVPHSK	1xPhoX [K3]	Nse3	122	L[K]EDHAVLEPK	1xPhoX [K2]	Smc5	919	Nse3	Smc5	False	0	1
IVKENPVAR; |;INYEKK	40.04	PhoX	Inter	1	2	IV[K]ENPVAR	1xPhoX [K3]	Nse3	23	INYE[K]K	1xPhoX [K5]	Nse6	269	Nse3	Nse6	False	0	1
APSNNEDEEIVKTPRK; |; AILKDK	40.04	PhoX	Inter	1	2	APSNNEDEEIV[K]TPRK	1xPhoX [K12]	Nse6	110	AIL[K]DK	1xPhoX [K4]	Smc5	301	Nse6	Smc5	False	0	1
YKDDTIYYEDK; |;QEKIER	40.04	PhoX	Intra	1	1	Y[K]DDTIYYEDK	1xPhoX [K2]	Smc6	841	QE[K]IER	1xPhoX [K3]	Smc6	350	Smc6	Smc6	False	0	1
LDQLKREAR; |; KKYTMR	40.04	PhoX	Intra	1	1	LDQL[K]REAR	1xPhoX [K5]	Smc5	733	[K]KYTMR	1xPhoX [K1]	Smc5	713	Smc5	Smc5	False	0	1
APSNNEDEEIVKTPR; |; TIISKR	40.04	PhoX	Intra	1	1	APSNNEDEEIV[K]TPR	1xPhoX [K12]	Nse6	110	TIIS[K]R	1xPhoX [K5]	Nse6	96	Nse6	Nse6	False	0	1
AQKFILLNNVPHSK; |;INYEKK	40.04	PhoX	Inter	1	2	AQ[K]FILLNNVPHSK	1xPhoX [K3]	Nse3	122	INYE[K]K	1xPhoX [K5]	Nse6	269	Nse3	Nse6	False	0	1
KFSGNLSFIK; |;LQDLKK	40.04	PhoX	Inter	1	2	[K]FSGNLSFIK	1xPhoX [K1]	Smc6	987	LQDL[K]K	1xPhoX [K5]	Nse6	145	Smc6	Nse6	False	0	1

## Sheet: Orbi3748_E_Sample4
Crosslink Sequence	Max. XlinkX Score	Crosslinker	Crosslink Type	# CSMs	# Proteins	Sequence A	Modifications A	Accession A	Position A	Sequence B	Modifications B	Accession B	Position B	Protein Descriptions A	Protein Descriptions B	Is Decoy	Q-value	# CSMs
LNLLGYKIIR; |; NAVTLKAK	57.45	PhoX	Intra	1	1	LNLLGY[K]IIR	1xPhoX [K7]	Nse1	81	NAVTL[K]AK	1xPhoX [K6]	Nse1	97	Nse1	Nse1	False	0	1
MKESQEQDK; |;LDQLKR	86.11	PhoX	Inter	1	2	M[K]ESQEQDK	1xPhoX [K2]	Nse2	251	LDQL[K]R	1xPhoX [K5]	Smc5	733	Nse2	Smc5	False	0	1
SGKYFHNLHAR; |;QSKIQK	59.89	PhoX	Inter	2	2	SG[K]YFHNLHAR	1xPhoX [K3]	Nse2	20	QS[K]IQK	1xPhoX [K3]	Smc6	836	Nse2	Smc6	False	0	2
ALNDNPIPKSVPLHPK; |; SGKYFHNLHAR	43.25	PhoX	Intra	1	1	ALNDNPIP[K]SVPLHPK	1xPhoX [K9]	Nse2	10	SG[K]YFHNLHAR	1xPhoX [K3]	Nse2	20	Nse2	Nse2	False	0.01	1
IVKENPVAR; |;SLEKR	61.28	PhoX	Intra	1	1	IV[K]ENPVAR	1xPhoX [K3]	Nse3	23	SLE[K]R	1xPhoX [K4]	Nse3	236	Nse3	Nse3	False	0	1
IVKENPVAR; |; AKIVHLR	122.5	PhoX	Inter	3	2	IV[K]ENPVAR	1xPhoX [K3]	Nse3	23	A[K]IVHLR	1xPhoX [K2]	Smc5	235	Nse3	Smc5	False	0	3
EQTKSLHDDIIK; |;ATSSFKATSMR	57.18	PhoX	Inter	1	2	EQT[K]SLHDDIIK	1xPhoX [K4]	Nse3	287	ATSSF[K]ATSMR	1xPhoX [K6]	Nse4	197	Nse3	Nse4	False	0	1
EENIAKPSFSK; |; IVKENPVAR	51.57	PhoX	Intra	1	1	EENIA[K]PSFSK	1xPhoX [K6]	Nse3	66	IV[K]ENPVAR	1xPhoX [K3]	Nse3	23	Nse3	Nse3	False	0	1
NKLQSVIHEAAR; |;SLEKR	94.05	PhoX	Intra	2	1	N[K]LQSVIHEAAR	1xPhoX [K2]	Nse3	50	SLE[K]R	1xPhoX [K4]	Nse3	236	Nse3	Nse3	False	0	2
EQTKSLHDDIIK; |; NLKFDDSR	41.03	PhoX	Inter	1	2	EQT[K]SLHDDIIK	1xPhoX [K4]	Nse3	287	NL[K]FDDSR	1xPhoX [K3]	Nse4	122	Nse3	Nse4	False	0.01	1
AQKFILLNNVPHSK; |;SLEKR	73.29	PhoX	Intra	2	1	AQ[K]FILLNNVPHSK	1xPhoX [K3]	Nse3	122	SLE[K]R	1xPhoX [K4]	Nse3	236	Nse3	Nse3	False	0	2
NNMNAGGNGSNSNTNKSMPEPLGHR; |; AQKFILLNNVPHSK	69.42	PhoX	Intra	1	1	NNMNAGGNGSNSNTN[K]SMPEPLGHR	1xPhoX [K16]	Nse3	110	AQ[K]FILLNNVPHSK	1xPhoX [K3]	Nse3	122	Nse3	Nse3	False	0	1
NKLQSVIHEAAR; |;EENIAKPSFSK	91.07	PhoX	Intra	2	1	N[K]LQSVIHEAAR	1xPhoX [K2]	Nse3	50	EENIA[K]PSFSK	1xPhoX [K6]	Nse3	66	Nse3	Nse3	False	0	2
AQKFILLNNVPHSK; |; NKLQSVIHEAAR	91.07	PhoX	Intra	2	1	AQ[K]FILLNNVPHSK	1xPhoX [K3]	Nse3	122	N[K]LQSVIHEAAR	1xPhoX [K2]	Nse3	50	Nse3	Nse3	False	0	2
FILLNNVPHSKNFDDFK; |; LVQEIMGLEKEQTK	104.2	PhoX	Intra	1	1	FILLNNVPHS[K]NFDDFK	1xPhoX [K11]	Nse3	133	LVQEIMGLE[K]EQTK	1xPhoX [K10]	Nse3	283	Nse3	Nse3	False	0	1
LVQEIMGLEKEQTKSLHDDIIK; |; KSTIETLR	52.34	PhoX	Inter	1	2	LVQEIMGLE[K]EQTKSLHDDIIK	1xOxidation [M6]; 1xPhoX [K10]	Nse3	283	[K]STIETLR	1xPhoX [K1]	Smc5	719	Nse3	Smc5	False	0	1
SDEKSSSSK; |;ASLKVRK	81.12	PhoX	Inter	2	2	SDE[K]SSSSK	1xPhoX [K4]	Nse4	35	ASL[K]VRK	1xPhoX [K4]	Smc6	984	Nse4	Smc6	False	0	2
IKQSISHTDSR; |;SKEIER	89.35	PhoX	Intra	2	1	I[K]QSISHTDSR	1xPhoX [K2]	Nse4	352	S[K]EIER	1xPhoX [K2]	Nse4	363	Nse4	Nse4	False	0	2
SKEIER; |; KYTMR	58.74	PhoX	Inter	1	2	S[K]EIER	1xPhoX [K2]	Nse4	363	[K]YTMR	1xPhoX [K1]	Smc5	714	Nse4	Smc5	False	0	1
ATSSFKATSMR; |; MIQKAEK	51.9	PhoX	Inter	1	2	ATSSF[K]ATSMR	1xPhoX [K6]	Nse4	197	MIQ[K]AEK	1xPhoX [K4]	Smc6	913	Nse4	Smc6	False	0	1
NNDQVGEKITAEK; |; DNAPLKK	55.39	PhoX	Inter	1	2	NNDQVGE[K]ITAEK	1xPhoX [K8]	Nse4	266	DNAPL[K]K	1xPhoX [K6]	Smc5	979	Nse4	Smc5	False	0	1
NNDQVGEKITAEK; |; IVKENPVAR	64.78	PhoX	Inter	2	2	NNDQVGE[K]ITAEK	1xPhoX [K8]	Nse4	266	IV[K]ENPVAR	1xPhoX [K3]	Nse3	23	Nse4	Nse3	False	0	2
ITQHSLNSTQQETTPEQVKK; |; KIGTTLIVK	64.78	PhoX	Inter	1	2	ITQHSLNSTQQETTPEQV[K]K	1xPhoX [K19]	Nse4	290	[K]IGTTLIVK	1xPhoX [K1]	Smc6	1059	Nse4	Smc6	False	0	1
ITQHSLNSTQQETTPEQVKK; |; EGKLLMEHDEEGLPTIK	56.01	PhoX	Intra	3	1	ITQHSLNSTQQETTPEQV[K]K	1xPhoX [K19]	Nse4	290	EG[K]LLMEHDEEGLPTIK	1xOxidation [M6]; 1xPhoX [K3]	Nse4	336	Nse4	Nse4	False	0	3
IKQSISHTDSR; |; KFSGNLSFIK	72.14	PhoX	Inter	1	2	I[K]QSISHTDSR	1xPhoX [K2]	Nse4	352	[K]FSGNLSFIK	1xPhoX [K1]	Smc6	987	Nse4	Smc6	False	0	1
EGKLLMEHDEEGLPTIK; |; SKEIER	54.44	PhoX	Intra	6	1	EG[K]LLMEHDEEGLPTIK	1xOxidation [M6]; 1xPhoX [K3]	Nse4	336	S[K]EIER	1xPhoX [K2]	Nse4	363	Nse4	Nse4	False	0	6
EGKLLMEHDEEGLPTIK; |; IKQSISHTDSR	94.89	PhoX	Intra	3	1	EG[K]LLMEHDEEGLPTIK	1xPhoX [K3]	Nse4	336	I[K]QSISHTDSR	1xPhoX [K2]	Nse4	352	Nse4	Nse4	False	0	3
VIGIKNNGLFAHDAR; |; NLKFDDSR	89.7	PhoX	Intra	2	1	VIGI[K]NNGLFAHDAR	1xPhoX [K5]	Nse4	95	NL[K]FDDSR	1xPhoX [K3]	Nse4	122	Nse4	Nse4	False	0	2
VIGIKNNGLFAHDAR; |;SSSSKDGDPQLEFK	101.43	PhoX	Intra	2	1	VIGI[K]NNGLFAHDAR	1xPhoX [K5]	Nse4	95	SSSS[K]DGDPQLEFK	1xPhoX [K5]	Nse4	40	Nse4	Nse4	False	0	2
TGDIGVAMDNLNAVDSLFNKVIGIK; |; DGDPQLEFKVLQGYR	68.68	PhoX	Intra	1	1	TGDIGVAMDNLNAVDSLFN[K]VIGIK	1xOxidation [M8]; 1xPhoX [K20]	Nse4	90	DGDPQLEF[K]VLQGYR	1xPhoX [K9]	Nse4	49	Nse4	Nse4	False	0	1
TKSESGVTYR; |;DVKSR	40.71	PhoX	Inter	1	2	T[K]SESGVTYR	1xPhoX [K2]	Nse5(+AviTag)	158	DV[K]SR	1xPhoX [K3]	Smc6	390	Nse5(+AviTag)	Smc6	False	0.01	1
TKSESGVTYR; |;LKSVK	43.26	PhoX	Inter	1	2	T[K]SESGVTYR	1xPhoX [K2]	Nse5(+AviTag)	158	L[K]SVK	1xPhoX [K2]	Smc5	192	Nse5(+AviTag)	Smc5	False	0.01	1
TKSESGVTYR; |;FRDNAPLKK	74.42	PhoX	Inter	3	2	T[K]SESGVTYR	1xPhoX [K2]	Nse5(+AviTag)	158	FRDNAPL[K]K	1xPhoX [K8]	Smc5	979	Nse5(+AviTag)	Smc5	False	0	3
TKSESGVTYR; |; KPFANTK	45.72	PhoX	Inter	1	2	T[K]SESGVTYR	1xPhoX [K2]	Nse5(+AviTag)	158	[K]PFANTK	1xPhoX [K1]	Smc5	304	Nse5(+AviTag)	Smc5	False	0.01	1
TKSESGVTYR; |;LDQLKR	45.01	PhoX	Inter	1	2	T[K]SESGVTYR	1xPhoX [K2]	Nse5(+AviTag)	158	LDQL[K]R	1xPhoX [K5]	Smc5	733	Nse5(+AviTag)	Smc5	False	0.01	1
TKSESGVTYR; |;TFKNPYR	118.11	PhoX	Intra	4	1	T[K]SESGVTYR	1xPhoX [K2]	Nse5(+AviTag)	158	TF[K]NPYR	1xPhoX [K3]	Nse5(+AviTag)	182	Nse5(+AviTag)	Nse5(+AviTag)	False	0	4
TFKNPYR; |;TIISKR	74.95	PhoX	Inter	1	2	TF[K]NPYR	1xPhoX [K3]	Nse5(+AviTag)	182	TIIS[K]R	1xPhoX [K5]	Nse6	96	Nse5(+AviTag)	Nse6	False	0	1
TKSESGVTYR; |;QKWGFDR	102.22	PhoX	Intra	2	1	T[K]SESGVTYR	1xPhoX [K2]	Nse5(+AviTag)	158	Q[K]WGFDR	1xPhoX [K2]	Nse5(+AviTag)	148	Nse5(+AviTag)	Nse5(+AviTag)	False	0	2
TKSESGVTYR; |; KVEDFIK	56.25	PhoX	Inter	1	2	T[K]SESGVTYR	1xPhoX [K2]	Nse5(+AviTag)	158	[K]VEDFIK	1xPhoX [K1]	Smc5	98	Nse5(+AviTag)	Smc5	False	0	1
QNASVDPELDQAKTFK; |; TKSESGVTYR	49.36	PhoX	Intra	1	1	QNASVDPELDQA[K]TFK	1xPhoX [K13]	Nse5(+AviTag)	179	T[K]SESGVTYR	1xPhoX [K2]	Nse5(+AviTag)	158	Nse5(+AviTag)	Nse5(+AviTag)	False	0	1
QKWGFDR; |;TFKNPYR	69.44	PhoX	Intra	2	1	Q[K]WGFDR	1xPhoX [K2]	Nse5(+AviTag)	148	TF[K]NPYR	1xPhoX [K3]	Nse5(+AviTag)	182	Nse5(+AviTag)	Nse5(+AviTag)	False	0	2
FSEKQGR; |; KDVSQK	47.04	PhoX	Inter	1	2	FSE[K]QGR	1xPhoX [K4]	Nse6	381	[K]DVSQK	1xPhoX [K1]	Smc5	738	Nse6	Smc5	False	0	1
TIISKRK; |; DHKEK	47.81	PhoX	Inter	1	2	TIIS[K]RK	1xPhoX [K5]	Nse6	96	DH[K]EK	1xPhoX [K3]	Smc5	279	Nse6	Smc5	False	0	1
SELQKSIK; |; KENSR	43.99	PhoX	Intra	1	1	SELQ[K]SIK	1xPhoX [K5]	Nse6	172	[K]ENSR	1xPhoX [K1]	Nse6	270	Nse6	Nse6	False	0.01	1
RTIISKR; |; AKANLR	49.31	PhoX	Inter	2	2	RTIIS[K]R	1xPhoX [K6]	Nse6	96	A[K]ANLR	1xPhoX [K2]	Smc5	293	Nse6	Smc5	False	0	2
KAPSNNEDEEIVK; |;AKANLR	59.82	PhoX	Inter	1	2	[K]APSNNEDEEIVK	1xPhoX [K1]	Nse6	98	A[K]ANLR	1xPhoX [K2]	Smc5	293	Nse6	Smc5	False	0	1
KEILDSPR; |;AEYEDAKK	109.68	PhoX	Inter	2	2	[K]EILDSPR	1xPhoX [K1]	Nse6	146	AEYEDA[K]K	1xPhoX [K7]	Smc6	288	Nse6	Smc6	False	0	2
INYEKK; |;LQDLKK	89.35	PhoX	Intra	2	1	INYE[K]K	1xPhoX [K5]	Nse6	269	LQDL[K]K	1xPhoX [K5]	Nse6	145	Nse6	Nse6	False	0	2
INYEKK; |;LDQLKR	40.04	PhoX	Inter	1	2	INYE[K]K	1xPhoX [K5]	Nse6	269	LDQL[K]R	1xPhoX [K5]	Smc5	733	Nse6	Smc5	False	0.01	1
INYEKK; |;TIISKR	65.68	PhoX	Intra	1	1	INYE[K]K	1xPhoX [K5]	Nse6	269	TIIS[K]R	1xPhoX [K5]	Nse6	96	Nse6	Nse6	False	0	1
SELQKSIK; |;INYEKK	119.22	PhoX	Intra	2	1	SELQ[K]SIK	1xPhoX [K5]	Nse6	172	INYE[K]K	1xPhoX [K5]	Nse6	269	Nse6	Nse6	False	0	2
KAPSNNEDEEIVK; |;TIISKR	74.95	PhoX	Intra	3	1	[K]APSNNEDEEIVK	1xPhoX [K1]	Nse6	98	TIIS[K]R	1xPhoX [K5]	Nse6	96	Nse6	Nse6	False	0	3
SELQKSIK; |;LQDLKK	72.67	PhoX	Intra	1	1	SELQ[K]SIK	1xPhoX [K5]	Nse6	172	LQDL[K]K	1xPhoX [K5]	Nse6	145	Nse6	Nse6	False	0	1
APSNNEDEEIVKTPR; |; TKSESGVTYR	45.72	PhoX	Inter	1	2	APSNNEDEEIV[K]TPR	1xPhoX [K12]	Nse6	110	T[K]SESGVTYR	1xPhoX [K2]	Nse5(+AviTag)	158	Nse6	Nse5(+AviTag)	False	0.01	1
SELQKSIK; |;TIISKR	74.6	PhoX	Intra	1	1	SELQ[K]SIK	1xPhoX [K5]	Nse6	172	TIIS[K]R	1xPhoX [K5]	Nse6	96	Nse6	Nse6	False	0	1
KAPSNNEDEEIVK;|;KEILDSPR	64.26	PhoX	Intra	2	1	[K]APSNNEDEEIVK	1xPhoX [K1]	Nse6	98	[K]EILDSPR	1xPhoX [K1]	Nse6	146	Nse6	Nse6	False	0	2
FSEKQGR; |;ILFKR	44.95	PhoX	Inter	1	2	FSE[K]QGR	1xPhoX [K4]	Nse6	381	ILF[K]R	1xPhoX [K4]	Smc5	612	Nse6	Smc5	False	0.01	1
KEILDSPR; |;SELQKSIK	134.24	PhoX	Intra	3	1	[K]EILDSPR	1xPhoX [K1]	Nse6	146	SELQ[K]SIK	1xPhoX [K5]	Nse6	172	Nse6	Nse6	False	0	3
APSNNEDEEIVKTPR; |; TIISKR	54.44	PhoX	Intra	1	1	APSNNEDEEIV[K]TPR	1xPhoX [K12]	Nse6	110	TIIS[K]R	1xPhoX [K5]	Nse6	96	Nse6	Nse6	False	0	1
KEILDSPR; |;TIISKR	94.95	PhoX	Intra	2	1	[K]EILDSPR	1xPhoX [K1]	Nse6	146	TIIS[K]R	1xPhoX [K5]	Nse6	96	Nse6	Nse6	False	0	2
SNKSIVITSNTVAK; |;INYEKK	71.48	PhoX	Intra	1	1	SN[K]SIVITSNTVAK	1xPhoX [K3]	Nse6	156	INYE[K]K	1xPhoX [K5]	Nse6	269	Nse6	Nse6	False	0	1
APSNNEDEEIVKTPR; |; TFKNPYR	50.9	PhoX	Inter	1	2	APSNNEDEEIV[K]TPR	1xPhoX [K12]	Nse6	110	TF[K]NPYR	1xPhoX [K3]	Nse5(+AviTag)	182	Nse6	Nse5(+AviTag)	False	0	1
APSNNEDEEIVKTPR; |; KEILDSPR	81	PhoX	Intra	1	1	APSNNEDEEIV[K]TPR	1xPhoX [K12]	Nse6	110	[K]EILDSPR	1xPhoX [K1]	Nse6	146	Nse6	Nse6	False	0	1
KAPSNNEDEEIVK; |;SNKSIVITSNTVAK	69.82	PhoX	Intra	1	1	[K]APSNNEDEEIVK	1xPhoX [K1]	Nse6	98	SN[K]SIVITSNTVAK	1xPhoX [K3]	Nse6	156	Nse6	Nse6	False	0	1
SNKSIVITSNTVAK; |;SLKAEYEDAKK	114.54	PhoX	Inter	5	2	SN[K]SIVITSNTVAK	1xPhoX [K3]	Nse6	156	SL[K]AEYEDAKK	1xPhoX [K3]	Smc6	281	Nse6	Smc6	False	0	5
APSNNEDEEIVKTPR; |; DDTIYYEDKK	48.64	PhoX	Inter	1	2	APSNNEDEEIV[K]TPR	1xPhoX [K12]	Nse6	110	DDTIYYED[K]K	1xPhoX [K9]	Smc6	850	Nse6	Smc6	False	0	1
KAPSNNEDEEIVK; |;LNIYKEEYER	83.84	PhoX	Inter	1	2	[K]APSNNEDEEIVK	1xPhoX [K1]	Nse6	98	LNIY[K]EEYER	1xPhoX [K5]	Smc5	286	Nse6	Smc5	False	0	1
SNKSIVITSNTVAK; |;LQDLKK	47.04	PhoX	Intra	1	1	SN[K]SIVITSNTVAK	1xPhoX [K3]	Nse6	156	LQDL[K]K	1xPhoX [K5]	Nse6	145	Nse6	Nse6	False	0	1
SNKSIVITSNTVAK; |;SELQKSIK	56.03	PhoX	Intra	2	1	SN[K]SIVITSNTVAK	1xPhoX [K3]	Nse6	156	SELQ[K]SIK	1xPhoX [K5]	Nse6	172	Nse6	Nse6	False	0	2
RKAPSNNEDEEIVK; |;AESGDDFDPILKR	97.8	PhoX	Intra	4	1	R[K]APSNNEDEEIVK	1xPhoX [K2]	Nse6	98	AESGDDFDPIL[K]R	1xPhoX [K12]	Nse6	90	Nse6	Nse6	False	0	4
RKAPSNNEDEEIVK; |; KLVNYVPLK	117.02	PhoX	Intra	2	1	R[K]APSNNEDEEIVK	1xPhoX [K2]	Nse6	98	[K]LVNYVPLK	1xPhoX [K1]	Nse6	114	Nse6	Nse6	False	0	2
KLVNYVPLK; |;TIISKRK	87.92	PhoX	Intra	5	1	[K]LVNYVPLK	1xPhoX [K1]	Nse6	114	TIIS[K]RK	1xPhoX [K5]	Nse6	96	Nse6	Nse6	False	0	5
SNKSIVITSNTVAK; |; KEILDSPR	92.76	PhoX	Intra	3	1	SN[K]SIVITSNTVAK	1xPhoX [K3]	Nse6	156	[K]EILDSPR	1xPhoX [K1]	Nse6	146	Nse6	Nse6	False	0	3
KLVNYVPLK; |;INYEKK	69.02	PhoX	Intra	2	1	[K]LVNYVPLK	1xPhoX [K1]	Nse6	114	INYE[K]K	1xPhoX [K5]	Nse6	269	Nse6	Nse6	False	0	2
KAPSNNEDEEIVKTPR; |; KIEVNVAALK	60.79	PhoX	Inter	1	2	KAPSNNEDEEIV[K]TPR	1xPhoX [K13]	Nse6	110	[K]IEVNVAALK	1xPhoX [K1]	Smc6	860	Nse6	Smc6	False	0	1
KAPSNNEDEEIVKTPR; |; KLVNYVPLK	136.58	PhoX	Intra	9	1	KAPSNNEDEEIV[K]TPR	1xPhoX [K13]	Nse6	110	[K]LVNYVPLK	1xPhoX [K1]	Nse6	114	Nse6	Nse6	False	0	9
KLVNYVPLK; |;LQDLKK	81.52	PhoX	Intra	2	1	[K]LVNYVPLK	1xPhoX [K1]	Nse6	114	LQDL[K]K	1xPhoX [K5]	Nse6	145	Nse6	Nse6	False	0	2
KLVNYVPLK; |;LDQLKR	62.69	PhoX	Inter	1	2	[K]LVNYVPLK	1xPhoX [K1]	Nse6	114	LDQL[K]R	1xPhoX [K5]	Smc5	733	Nse6	Smc5	False	0	1
AESGDDFDPILKR; |; TIISKR	73.97	PhoX	Intra	5	1	AESGDDFDPIL[K]R	1xPhoX [K12]	Nse6	90	TIIS[K]R	1xPhoX [K5]	Nse6	96	Nse6	Nse6	False	0	5
APSNNEDEEIVKTPR; |;AESGDDFDPILKR	51.11	PhoX	Intra	1	1	APSNNEDEEIV[K]TPR	1xPhoX [K12]	Nse6	110	AESGDDFDPIL[K]R	1xPhoX [K12]	Nse6	90	Nse6	Nse6	False	0	1
KLVNYVPLK; |;TFKNPYR	98.38	PhoX	Inter	2	2	[K]LVNYVPLK	1xPhoX [K1]	Nse6	114	TF[K]NPYR	1xPhoX [K3]	Nse5(+AviTag)	182	Nse6	Nse5(+AviTag)	False	0	2
KLVNYVPLK;|;KEILDSPR	146.44	PhoX	Intra	2	1	[K]LVNYVPLK	1xPhoX [K1]	Nse6	114	[K]EILDSPR	1xPhoX [K1]	Nse6	146	Nse6	Nse6	False	0	2
SNKSIVITSNTVAK; |; KLVNYVPLK	41.5	PhoX	Intra	1	1	SN[K]SIVITSNTVAK	1xPhoX [K3]	Nse6	156	[K]LVNYVPLK	1xPhoX [K1]	Nse6	114	Nse6	Nse6	False	0.01	1
KLVNYVPLK;|;KVYLENIK	83.23	PhoX	Inter	1	2	[K]LVNYVPLK	1xPhoX [K1]	Nse6	114	[K]VYLENIK	1xPhoX [K1]	Smc6	852	Nse6	Smc6	False	0	1
KLVNYVPLK; |;VYLENIKK	110.17	PhoX	Inter	1	2	[K]LVNYVPLK	1xPhoX [K1]	Nse6	114	VYLENI[K]K	1xPhoX [K7]	Smc6	859	Nse6	Smc6	False	0	1
AESGDDFDPILKR; |; KLVNYVPLK	88.59	PhoX	Intra	2	1	AESGDDFDPIL[K]R	1xPhoX [K12]	Nse6	90	[K]LVNYVPLK	1xPhoX [K1]	Nse6	114	Nse6	Nse6	False	0	2
IFNLGDSFDDTITTTVAKLQDLK; |; KEILDSPR	51.69	PhoX	Intra	1	1	IFNLGDSFDDTITTTVA[K]LQDLK	1xPhoX [K18]	Nse6	140	[K]EILDSPR	1xPhoX [K1]	Nse6	146	Nse6	Nse6	False	0	1
KDVSQK; |;LKSVK	57.99	PhoX	Intra	1	1	[K]DVSQK	1xPhoX [K1]	Smc5	738	L[K]SVK	1xPhoX [K2]	Smc5	192	Smc5	Smc5	False	0	1
KLDSHTQSGGER; |;LKSVK	108.73	PhoX	Intra	4	1	[K]LDSHTQSGGER	1xPhoX [K1]	Smc5	980	L[K]SVK	1xPhoX [K2]	Smc5	192	Smc5	Smc5	False	0	4
KDVSQK;|;KYTMR	74.95	PhoX	Intra	1	1	[K]DVSQK	1xPhoX [K1]	Smc5	738	[K]YTMR	1xPhoX [K1]	Smc5	714	Smc5	Smc5	False	0	1
KLDSHTQSGGER; |;LEKPK	76.9	PhoX	Intra	1	1	[K]LDSHTQSGGER	1xPhoX [K1]	Smc5	980	LE[K]PK	1xPhoX [K3]	Smc5	957	Smc5	Smc5	False	0	1
SYDQDTKEK; |; LNKVAEK	100.04	PhoX	Intra	1	1	SYDQDT[K]EK	1xPhoX [K7]	Smc5	845	LN[K]VAEK	1xPhoX [K3]	Smc5	850	Smc5	Smc5	False	0	1
LDQLKR; |; KDVSQK	82.39	PhoX	Intra	2	1	LDQL[K]R	1xPhoX [K5]	Smc5	733	[K]DVSQK	1xPhoX [K1]	Smc5	738	Smc5	Smc5	False	0	2
SVESLRDFQNKK; |; MIQKAEK	123.07	PhoX	Inter	3	2	SVESLRDFQN[K]K	1xPhoX [K11]	Smc5	259	MIQ[K]AEK	1xPhoX [K4]	Smc6	913	Smc5	Smc6	False	0	3
LEKPK; |; LKSVK	50.16	PhoX	Intra	1	1	LE[K]PK	1xPhoX [K3]	Smc5	957	L[K]SVK	1xPhoX [K2]	Smc5	192	Smc5	Smc5	False	0	1
KPFANTK; |;AKANLR	42.57	PhoX	Intra	1	1	[K]PFANTK	1xPhoX [K1]	Smc5	304	A[K]ANLR	1xPhoX [K2]	Smc5	293	Smc5	Smc5	False	0.01	1
STIETLREKLDQLK; |; KDVSQK	54.54	PhoX	Intra	2	1	STIETLRE[K]LDQLK	1xPhoX [K9]	Smc5	728	[K]DVSQK	1xPhoX [K1]	Smc5	738	Smc5	Smc5	False	0	2
TKSLTTTDK; |; KGFEK	55.85	PhoX	Inter	1	2	T[K]SLTTTDK	1xPhoX [K2]	Smc5	445	[K]GFEK	1xPhoX [K1]	Smc6	544	Smc5	Smc6	False	0	1
KPFANTKK; |;AILKDK	115.71	PhoX	Intra	4	1	[K]PFANTKK	1xPhoX [K1]	Smc5	304	AIL[K]DK	1xPhoX [K4]	Smc5	301	Smc5	Smc5	False	0	4
TKSLTTTDK; |;RKEIINK	64.78	PhoX	Intra	1	1	T[K]SLTTTDK	1xPhoX [K2]	Smc5	445	R[K]EIINK	1xPhoX [K2]	Smc5	406	Smc5	Smc5	False	0	1
KSTIETLR;|;KYTMR	65.29	PhoX	Intra	5	1	[K]STIETLR	1xPhoX [K1]	Smc5	719	[K]YTMR	1xOxidation [M4]; 1xPhoX [K1]	Smc5	714	Smc5	Smc5	False	0	5
DNAPLKK; |; LEKPK	68.64	PhoX	Intra	1	1	DNAPL[K]K	1xPhoX [K6]	Smc5	979	LE[K]PK	1xPhoX [K3]	Smc5	957	Smc5	Smc5	False	0	1
EADLKSQYEDKK; |; AKANLR	70.12	PhoX	Intra	6	1	EADL[K]SQYEDKK	1xPhoX [K5]	Smc5	811	A[K]ANLR	1xPhoX [K2]	Smc5	293	Smc5	Smc5	False	0	6
LDQLKR; |; IAKMK	41.19	PhoX	Inter	1	2	LDQL[K]R	1xPhoX [K5]	Smc5	733	IA[K]MK	1xPhoX [K3]	Nse2	249	Smc5	Nse2	False	0.01	1
KSVESLR; |;DFQNKK	73.97	PhoX	Intra	1	1	[K]SVESLR	1xPhoX [K1]	Smc5	248	DFQN[K]K	1xPhoX [K5]	Smc5	259	Smc5	Smc5	False	0	1
KSVESLRDFQNK; |;QESDKLR	49.31	PhoX	Intra	2	1	[K]SVESLRDFQNK	1xPhoX [K1]	Smc5	248	QESD[K]LR	1xPhoX [K5]	Smc5	245	Smc5	Smc5	False	0	2
DVSQKIK; |; ANEKLR	47.04	PhoX	Inter	1	2	DVSQ[K]IK	1xPhoX [K5]	Smc5	743	ANE[K]LR	1xPhoX [K4]	Smc6	452	Smc5	Smc6	False	0	1
TKSLTTTDK; |; KPFANTK	95.96	PhoX	Intra	1	1	T[K]SLTTTDK	1xPhoX [K2]	Smc5	445	[K]PFANTK	1xPhoX [K1]	Smc5	304	Smc5	Smc5	False	0	1
ELTPAQIKK; |; KDVSQK	40.09	PhoX	Intra	1	1	ELTPAQI[K]K	1xPhoX [K8]	Smc5	598	[K]DVSQK	1xPhoX [K1]	Smc5	738	Smc5	Smc5	False	0.01	1
FVKEMR; |; AKANLR	73.97	PhoX	Intra	1	1	FV[K]EMR	1xPhoX [K3]	Smc5	822	A[K]ANLR	1xPhoX [K2]	Smc5	293	Smc5	Smc5	False	0	1
LKEDHAVLEPK; |;LKSVK	44.13	PhoX	Intra	1	1	L[K]EDHAVLEPK	1xPhoX [K2]	Smc5	919	L[K]SVK	1xPhoX [K2]	Smc5	192	Smc5	Smc5	False	0.01	1
TKSLTTTDK; |;AILKDK	46.37	PhoX	Intra	1	1	T[K]SLTTTDK	1xPhoX [K2]	Smc5	445	AIL[K]DK	1xPhoX [K4]	Smc5	301	Smc5	Smc5	False	0.01	1
AKIVHLR; |;LKSVK	44.13	PhoX	Intra	1	1	A[K]IVHLR	1xPhoX [K2]	Smc5	235	L[K]SVK	1xPhoX [K2]	Smc5	192	Smc5	Smc5	False	0.01	1
LNIYKEEYER; |; LKEIDGR	49.03	PhoX	Inter	1	2	LNIY[K]EEYER	1xPhoX [K5]	Smc5	286	L[K]EIDGR	1xPhoX [K2]	Smc6	731	Smc5	Smc6	False	0	1
KSTIETLR;|;KTNFR	65.29	PhoX	Inter	1	2	[K]STIETLR	1xPhoX [K1]	Smc5	719	[K]TNFR	1xPhoX [K1]	Smc6	746	Smc5	Smc6	False	0	1
LNIYKEEYER; |; DHKEK	90	PhoX	Intra	4	1	LNIY[K]EEYER	1xPhoX [K5]	Smc5	286	DH[K]EK	1xPhoX [K3]	Smc5	279	Smc5	Smc5	False	0	4
TKSLTTTDK; |;LKEIDGR	59.85	PhoX	Inter	1	2	T[K]SLTTTDK	1xPhoX [K2]	Smc5	445	L[K]EIDGR	1xPhoX [K2]	Smc6	731	Smc5	Smc6	False	0	1
DVSQKIK; |;DEVIKK	42.77	PhoX	Intra	1	1	DVSQ[K]IK	1xPhoX [K5]	Smc5	743	DEVI[K]K	1xPhoX [K5]	Smc5	354	Smc5	Smc5	False	0.01	1
LNTIRDEVIKK; |; KNQNEYYR	66.68	PhoX	Intra	1	1	LNTIRDEVI[K]K	1xPhoX [K10]	Smc5	354	[K]NQNEYYR	1xPhoX [K1]	Smc5	356	Smc5	Smc5	False	0	1
KLQATIISTK; |;SRFEKEK	55.06	PhoX	Inter	2	2	[K]LQATIISTK	1xPhoX [K1]	Smc5	368	SRFE[K]EK	1xPhoX [K5]	Smc6	395	Smc5	Smc6	False	0	2
DVSQKIK; |;LDQLKR	96.84	PhoX	Intra	1	1	DVSQ[K]IK	1xPhoX [K5]	Smc5	743	LDQL[K]R	1xPhoX [K5]	Smc5	733	Smc5	Smc5	False	0	1
EADLKSQYEDK; |; KPFANTK	61.32	PhoX	Intra	2	1	EADL[K]SQYEDK	1xPhoX [K5]	Smc5	811	[K]PFANTK	1xPhoX [K1]	Smc5	304	Smc5	Smc5	False	0	2
KSVESLRDFQNK; |;MIQKAEK	47.08	PhoX	Inter	1	2	[K]SVESLRDFQNK	1xPhoX [K1]	Smc5	248	MIQ[K]AEK	1xPhoX [K4]	Smc6	913	Smc5	Smc6	False	0	1
KSTLDALSNQK;|;KYTMR	73.57	PhoX	Intra	1	1	[K]STLDALSNQK	1xPhoX [K1]	Smc5	674	[K]YTMR	1xPhoX [K1]	Smc5	714	Smc5	Smc5	False	0	1
EKLDQLK; |; KVDALNK	67.29	PhoX	Inter	1	2	E[K]LDQLK	1xPhoX [K2]	Smc5	728	[K]VDALNK	1xPhoX [K1]	Smc6	413	Smc5	Smc6	False	0	1
KSTLDALSNQK; |;TKSLTTTDK	57.46	PhoX	Intra	1	1	[K]STLDALSNQK	1xPhoX [K1]	Smc5	674	T[K]SLTTTDK	1xPhoX [K2]	Smc5	445	Smc5	Smc5	False	0	1
AKIVHLR; |; KSVESLR	81.46	PhoX	Intra	1	1	A[K]IVHLR	1xPhoX [K2]	Smc5	235	[K]SVESLR	1xPhoX [K1]	Smc5	248	Smc5	Smc5	False	0	1
AKIVHLR; |;AILKDK	51.77	PhoX	Intra	1	1	A[K]IVHLR	1xPhoX [K2]	Smc5	235	AIL[K]DK	1xPhoX [K4]	Smc5	301	Smc5	Smc5	False	0	1
KSTIETLR; |;LDQLKR	46.02	PhoX	Intra	1	1	[K]STIETLR	1xPhoX [K1]	Smc5	719	LDQL[K]R	1xPhoX [K5]	Smc5	733	Smc5	Smc5	False	0.01	1
KFVKEMRDTPEFQSWMR; |;EKLNIYKEEYERAK	108.69	PhoX	Intra	61	1	KFV[K]EMRDTPEFQSWMR	1xOxidation [M6]; 1xPhoX [K4]	Smc5	822	EKLNIY[K]EEYERAK	1xPhoX [K7]	Smc5	286	Smc5	Smc5	False	0	61
FVKEMR; |;TIISKR	82.39	PhoX	Inter	1	2	FV[K]EMR	1xPhoX [K3]	Smc5	822	TIIS[K]R	1xPhoX [K5]	Nse6	96	Smc5	Nse6	False	0	1
KVEDFIK; |;LKSVK	94.05	PhoX	Intra	1	1	[K]VEDFIK	1xPhoX [K1]	Smc5	98	L[K]SVK	1xPhoX [K2]	Smc5	192	Smc5	Smc5	False	0	1
LNIYKEEYER; |;TIISKRK	87.04	PhoX	Inter	5	2	LNIY[K]EEYER	1xPhoX [K5]	Smc5	286	TIIS[K]RK	1xPhoX [K5]	Nse6	96	Smc5	Nse6	False	0	5
LNIYKEEYER; |; AKANLR	59.89	PhoX	Intra	3	1	LNIY[K]EEYER	1xPhoX [K5]	Smc5	286	A[K]ANLR	1xPhoX [K2]	Smc5	293	Smc5	Smc5	False	0	3
LKEDHAVLEPK; |;DLETIKAK	126.25	PhoX	Intra	4	1	L[K]EDHAVLEPK	1xPhoX [K2]	Smc5	919	DLETI[K]AK	1xPhoX [K6]	Smc5	915	Smc5	Smc5	False	0	4
ELTPAQIKK; |; LDQLKR	42.57	PhoX	Intra	1	1	ELTPAQI[K]K	1xPhoX [K8]	Smc5	598	LDQL[K]R	1xPhoX [K5]	Smc5	733	Smc5	Smc5	False	0.01	1
LEKPKDYAEWK; |; LKEDHAVLEPK	155.19	PhoX	Intra	3	1	LEKP[K]DYAEWK	1xPhoX [K5]	Smc5	959	L[K]EDHAVLEPK	1xPhoX [K2]	Smc5	919	Smc5	Smc5	False	0	3
LNIYKEEYER; |;IITRSKR	50.9	PhoX	Intra	2	1	LNIY[K]EEYER	1xPhoX [K5]	Smc5	286	IITRS[K]R	1xPhoX [K6]	Smc5	145	Smc5	Smc5	False	0	2
ELTPAQIKK; |; LKEIDGR	74.85	PhoX	Inter	1	2	ELTPAQI[K]K	1xPhoX [K8]	Smc5	598	L[K]EIDGR	1xPhoX [K2]	Smc6	731	Smc5	Smc6	False	0	1
KSTIETLR; |;EKLDQLK	55.39	PhoX	Intra	1	1	[K]STIETLR	1xPhoX [K1]	Smc5	719	E[K]LDQLK	1xPhoX [K2]	Smc5	728	Smc5	Smc5	False	0	1
ELEHTVPQQSKDLETIK; |; LKEDHAVLEPK	64.76	PhoX	Intra	2	1	ELEHTVPQQS[K]DLETIK	1xPhoX [K11]	Smc5	909	L[K]EDHAVLEPK	1xPhoX [K2]	Smc5	919	Smc5	Smc5	False	0	2
TKSLTTTDK; |;FKVNLR	54.44	PhoX	Intra	1	1	T[K]SLTTTDK	1xPhoX [K2]	Smc5	445	F[K]VNLR	1xPhoX [K2]	Smc5	533	Smc5	Smc5	False	0	1
HLLSKMASSMK; |; KYTMR	82.5	PhoX	Intra	2	1	HLLS[K]MASSMK	1xPhoX [K5]	Smc5	764	[K]YTMR	1xPhoX [K1]	Smc5	714	Smc5	Smc5	False	0	2
DKKPFANTK; |;AILKDK	40.04	PhoX	Intra	1	1	D[K]KPFANTK	1xPhoX [K2]	Smc5	303	AIL[K]DK	1xPhoX [K4]	Smc5	301	Smc5	Smc5	False	0.01	1
KLQATIISTK; |;LDQLKR	98.35	PhoX	Intra	1	1	[K]LQATIISTK	1xPhoX [K1]	Smc5	368	LDQL[K]R	1xPhoX [K5]	Smc5	733	Smc5	Smc5	False	0	1
KPFANTK; |;LNKVAEK	42.46	PhoX	Intra	1	1	[K]PFANTK	1xPhoX [K1]	Smc5	304	LN[K]VAEK	1xPhoX [K3]	Smc5	850	Smc5	Smc5	False	0.01	1
LEKPKDYAEWK; |;DLETIKAK	68.31	PhoX	Intra	1	1	LE[K]PKDYAEWK	1xPhoX [K3]	Smc5	957	DLETI[K]AK	1xPhoX [K6]	Smc5	915	Smc5	Smc5	False	0	1
LEKPKDYAEWK; |;DLETIKAK	68.31	PhoX	Intra	1	1	LEKP[K]DYAEWK	1xPhoX [K5]	Smc5	959	DLETI[K]AK	1xPhoX [K6]	Smc5	915	Smc5	Smc5	False	0	1
AKIVHLR; |;DLDFKK	102.22	PhoX	Intra	4	1	A[K]IVHLR	1xPhoX [K2]	Smc5	235	DLDF[K]K	1xPhoX [K5]	Smc5	232	Smc5	Smc5	False	0	4
KSTLDALSNQK; |;ELTPAQIKK	41.5	PhoX	Intra	1	1	[K]STLDALSNQK	1xPhoX [K1]	Smc5	674	ELTPAQI[K]K	1xPhoX [K8]	Smc5	598	Smc5	Smc5	False	0.01	1
KLQATIISTK; |;DVSQKIK	48.24	PhoX	Intra	1	1	[K]LQATIISTK	1xPhoX [K1]	Smc5	368	DVSQ[K]IK	1xPhoX [K5]	Smc5	743	Smc5	Smc5	False	0	1
HELSELASKNDDINR; |; EIINKEGEIR	57.93	PhoX	Intra	1	1	HELSELAS[K]NDDINR	1xPhoX [K9]	Smc5	697	EIIN[K]EGEIR	1xPhoX [K5]	Smc5	411	Smc5	Smc5	False	0	1
EKINEIFEK; |;MASSMKSLK	46.66	PhoX	Intra	2	1	E[K]INEIFEK	1xPhoX [K2]	Smc5	337	MASSM[K]SLK	1xOxidation [M5]; 1xPhoX [K6]	Smc5	770	Smc5	Smc5	False	0.01	2
STIETLREKLDQLK; |; KLQATIISTK	113.41	PhoX	Intra	4	1	STIETLRE[K]LDQLK	1xPhoX [K9]	Smc5	728	[K]LQATIISTK	1xPhoX [K1]	Smc5	368	Smc5	Smc5	False	0	4
LVDIKQSAYGSK; |;ELTPAQIKK	64.57	PhoX	Intra	1	1	LVDI[K]QSAYGSK	1xPhoX [K5]	Smc5	624	ELTPAQI[K]K	1xPhoX [K8]	Smc5	598	Smc5	Smc5	False	0	1
HLLSKMASSMK; |; EKINEIFEK	63.31	PhoX	Intra	3	1	HLLS[K]MASSMK	1xOxidation [M6]; 1xPhoX [K5]	Smc5	764	E[K]INEIFEK	1xPhoX [K2]	Smc5	337	Smc5	Smc5	False	0	3
IENEIINLKNEYNDRK; |; TKSLTTTDK	68.4	PhoX	Intra	1	1	IENEIINL[K]NEYNDRK	1xPhoX [K9]	Smc5	667	T[K]SLTTTDK	1xPhoX [K2]	Smc5	445	Smc5	Smc5	False	0	1
ELTPAQIKK; |; ILFKR	44.13	PhoX	Intra	1	1	ELTPAQI[K]K	1xPhoX [K8]	Smc5	598	ILF[K]R	1xPhoX [K4]	Smc5	612	Smc5	Smc5	False	0.01	1
QSAYGSKQVFPTDVSIK; |; KLITPRPNGK	43.03	PhoX	Intra	1	1	QSAYGS[K]QVFPTDVSIK	1xPhoX [K7]	Smc5	631	[K]LITPRPNGK	1xPhoX [K1]	Smc5	599	Smc5	Smc5	False	0.01	1
QSAYGSKQVFPTDVSIK; |;RELTPAQIKK	57.46	PhoX	Intra	2	1	QSAYGS[K]QVFPTDVSIK	1xPhoX [K7]	Smc5	631	RELTPAQI[K]K	1xPhoX [K9]	Smc5	598	Smc5	Smc5	False	0	2
LDDIVSKISAR; |; LEKPK	47.81	PhoX	Intra	1	1	LDDIVS[K]ISAR	1xPhoX [K7]	Smc5	935	LE[K]PK	1xPhoX [K3]	Smc5	957	Smc5	Smc5	False	0	1
LVDIKQSAYGSK; |; ILFKR	108.73	PhoX	Intra	12	1	LVDI[K]QSAYGSK	1xPhoX [K5]	Smc5	624	ILF[K]R	1xPhoX [K4]	Smc5	612	Smc5	Smc5	False	0	12
KTLENQVEELTEK;|;KPFANTK	65.59	PhoX	Intra	8	1	[K]TLENQVEELTEK	1xPhoX [K1]	Smc5	311	[K]PFANTK	1xPhoX [K1]	Smc5	304	Smc5	Smc5	False	0	8
LKEDHAVLEPK; |;LDDIVSKISAR	50.13	PhoX	Intra	1	1	L[K]EDHAVLEPK	1xPhoX [K2]	Smc5	919	LDDIVS[K]ISAR	1xPhoX [K7]	Smc5	935	Smc5	Smc5	False	0	1
MLCQTSKIHTIPVSR; |; ILFKR	57.99	PhoX	Intra	1	1	MLCQTS[K]IHTIPVSR	1xPhoX [K7]	Smc5	581	ILF[K]R	1xPhoX [K4]	Smc5	612	Smc5	Smc5	False	0	1
KGEIELHSQLLPYVK;|;KSVESLR	74.85	PhoX	Intra	1	1	[K]GEIELHSQLLPYVK	1xPhoX [K1]	Smc5	260	[K]SVESLR	1xPhoX [K1]	Smc5	248	Smc5	Smc5	False	0	1
LITPRPNGKILFK; |; ELTPAQIKK	62.98	PhoX	Intra	1	1	LITPRPNG[K]ILFK	1xPhoX [K9]	Smc5	608	ELTPAQI[K]K	1xPhoX [K8]	Smc5	598	Smc5	Smc5	False	0	1
EKINEIFEK; |;TDEFLKAK	91.58	PhoX	Intra	3	1	E[K]INEIFEK	1xPhoX [K2]	Smc5	337	TDEFL[K]AK	1xPhoX [K6]	Smc5	333	Smc5	Smc5	False	0	3
LITPRPNGKILFK; |; LVDIKQSAYGSK	60.59	PhoX	Intra	2	1	LITPRPNG[K]ILFK	1xPhoX [K9]	Smc5	608	LVDI[K]QSAYGSK	1xPhoX [K5]	Smc5	624	Smc5	Smc5	False	0	2
IRIENEIINLKNEYNDR; |; KSTLDALSNQK	110.35	PhoX	Intra	5	1	IRIENEIINL[K]NEYNDR	1xPhoX [K11]	Smc5	667	[K]STLDALSNQK	1xPhoX [K1]	Smc5	674	Smc5	Smc5	False	0	5
KLQATIISTKEDFLR; |; LDQLKR	124.68	PhoX	Intra	19	1	KLQATIIST[K]EDFLR	1xPhoX [K10]	Smc5	377	LDQL[K]R	1xPhoX [K5]	Smc5	733	Smc5	Smc5	False	0	19
IGILNQDQDLKEVR; |; FKVNLR	54.37	PhoX	Intra	1	1	IGILNQDQDL[K]EVR	1xPhoX [K11]	Smc5	463	F[K]VNLR	1xPhoX [K2]	Smc5	533	Smc5	Smc5	False	0	1
QSAYGSKQVFPTDVSIK; |;IVLIEDKNEAR	43.25	PhoX	Inter	1	2	QSAYGS[K]QVFPTDVSIK	1xPhoX [K7]	Smc5	631	IVLIED[K]NEAR	1xPhoX [K7]	Smc6	642	Smc5	Smc6	False	0.01	1
IAKPDLSSFQPGSIIK; |; TKSLTTTDK	48.5	PhoX	Intra	2	1	IA[K]PDLSSFQPGSIIK	1xPhoX [K3]	Smc5	31	T[K]SLTTTDK	1xPhoX [K2]	Smc5	445	Smc5	Smc5	False	0	2
IAKPDLSSFQPGSIIK; |; KYTMR	52.36	PhoX	Intra	1	1	IA[K]PDLSSFQPGSIIK	1xPhoX [K3]	Smc5	31	[K]YTMR	1xPhoX [K1]	Smc5	714	Smc5	Smc5	False	0	1
STIETLREKLDQLK; |; DVSQKIK	84.48	PhoX	Intra	1	1	STIETLRE[K]LDQLK	1xPhoX [K9]	Smc5	728	DVSQ[K]IK	1xPhoX [K5]	Smc5	743	Smc5	Smc5	False	0	1
QSAYGSKQVFPTDVSIK; |;LITPRPNGKILFK	51.73	PhoX	Intra	1	1	QSAYGS[K]QVFPTDVSIK	1xPhoX [K7]	Smc5	631	LITPRPNG[K]ILFK	1xPhoX [K9]	Smc5	608	Smc5	Smc5	False	0	1
QVFPTDVSIKQTNFYQGSIMSNEQK; |; LDTVTYQDKIR	100.74	PhoX	Inter	2	2	QVFPTDVSI[K]QTNFYQGSIMSNEQK	1xPhoX [K10]	Smc5	641	LDTVTYQD[K]IR	1xPhoX [K9]	Smc6	685	Smc5	Smc6	False	0	2
INEIFEKLNTIRDEVIK; |; HLLSKMASSMK	124.89	PhoX	Intra	9	1	INEIFE[K]LNTIRDEVIK	1xPhoX [K7]	Smc5	344	HLLS[K]MASSMK	1xOxidation [M6; M10]; 1xPhoX [K5]	Smc5	764	Smc5	Smc5	False	0	9
SQEILAQTHLPEKSVFEDIDIK; |; KSTIETLR	81.72	PhoX	Intra	2	1	SQEILAQTHLPE[K]SVFEDIDIK	1xPhoX [K13]	Smc5	395	[K]STIETLR	1xPhoX [K1]	Smc5	719	Smc5	Smc5	False	0	2
DIDDQIQQLLLKQR; |; HLLSKMASSMK	110.35	PhoX	Intra	9	1	DIDDQIQQLLL[K]QR	1xPhoX [K12]	Smc5	757	HLLS[K]MASSMK	1xOxidation [M6; M10]; 1xPhoX [K5]	Smc5	764	Smc5	Smc5	False	0	9
IGILNQDQDLKEVRDAVLMVR; |; TKSLTTTDK	87.99	PhoX	Intra	2	1	IGILNQDQDL[K]EVRDAVLMVR	1xOxidation [M19]; 1xPhoX [K11]	Smc5	463	T[K]SLTTTDK	1xPhoX [K2]	Smc5	445	Smc5	Smc5	False	0	2
LFANPILDKFK; |; IVLIEDKNEAR	154.11	PhoX	Inter	2	2	LFANPILD[K]FK	1xPhoX [K9]	Smc5	531	IVLIED[K]NEAR	1xPhoX [K7]	Smc6	642	Smc5	Smc6	False	0	2
VKIAKPDLSSFQPGSIIK; |; KYNITSPFLDG	145.17	PhoX	Inter	2	2	V[K]IAKPDLSSFQPGSIIK	1xPhoX [K2]	Smc5	28	[K]YNITSPFLDG	1xPhoX [K1]	Nse4	393	Smc5	Nse4	False	0	2
ALTVVDSDSYKLFANPILDK; |; IVLIEDKNEAR	63.31	PhoX	Inter	1	2	ALTVVDSDSY[K]LFANPILDK	1xPhoX [K11]	Smc5	522	IVLIED[K]NEAR	1xPhoX [K7]	Smc6	642	Smc5	Smc6	False	0	1
STKNEMR; |; KTNFR	73.29	PhoX	Intra	6	1	ST[K]NEMR	1xOxidation [M6]; 1xPhoX [K3]	Smc6	741	[K]TNFR	1xPhoX [K1]	Smc6	746	Smc6	Smc6	False	0	6
AEYEDAKK; |; YKEGQK	50.14	PhoX	Intra	1	1	AEYEDA[K]K	1xPhoX [K7]	Smc6	288	Y[K]EGQK	1xPhoX [K2]	Smc6	937	Smc6	Smc6	False	0	1
ANEKLR; |; KDVSQK	42.57	PhoX	Inter	1	2	ANE[K]LR	1xPhoX [K4]	Smc6	452	[K]DVSQK	1xPhoX [K1]	Smc5	738	Smc6	Smc5	False	0.01	1
KTNFR; |;LKSTK	71.05	PhoX	Intra	2	1	[K]TNFR	1xPhoX [K1]	Smc6	746	L[K]STK	1xPhoX [K2]	Smc6	738	Smc6	Smc6	False	0	2
EKSNQAEAQSNIDQGRK; |;DVKSR	44.13	PhoX	Intra	1	1	E[K]SNQAEAQSNIDQGRK	1xPhoX [K2]	Smc6	397	DV[K]SR	1xPhoX [K3]	Smc6	390	Smc6	Smc6	False	0.01	1
FEKEK; |;DVKSR	71.05	PhoX	Intra	1	1	FE[K]EK	1xPhoX [K3]	Smc6	395	DV[K]SR	1xPhoX [K3]	Smc6	390	Smc6	Smc6	False	0	1
KGFEK; |;LKSTK	73.29	PhoX	Intra	1	1	[K]GFEK	1xPhoX [K1]	Smc6	544	L[K]STK	1xPhoX [K2]	Smc6	738	Smc6	Smc6	False	0	1
KKVDALNK;|;KDVSQK	69.39	PhoX	Inter	1	2	[K]KVDALNK	1xPhoX [K1]	Smc6	412	[K]DVSQK	1xPhoX [K1]	Smc5	738	Smc6	Smc5	False	0	1
ANEKLR; |;SIQNKK	67.04	PhoX	Intra	1	1	ANE[K]LR	1xPhoX [K4]	Smc6	452	SIQN[K]K	1xPhoX [K5]	Smc6	492	Smc6	Smc6	False	0	1
NRQEKIER; |; IQKYK	69.39	PhoX	Intra	4	1	NRQE[K]IER	1xPhoX [K5]	Smc6	350	IQ[K]YK	1xPhoX [K3]	Smc6	839	Smc6	Smc6	False	0	4
STKNEMR; |;ANEKLR	54.59	PhoX	Intra	1	1	ST[K]NEMR	1xPhoX [K3]	Smc6	741	ANE[K]LR	1xPhoX [K4]	Smc6	452	Smc6	Smc6	False	0	1
ELLRDVKSRFEK; |;LNTIRDEVIKK	79.6	PhoX	Inter	8	2	ELLRDV[K]SRFEK	1xPhoX [K7]	Smc6	390	LNTIRDEVI[K]K	1xPhoX [K10]	Smc5	354	Smc6	Smc5	False	0	8
ASLKVRK; |; SKEIER	87.04	PhoX	Inter	3	2	ASL[K]VRK	1xPhoX [K4]	Smc6	984	S[K]EIER	1xPhoX [K2]	Nse4	363	Smc6	Nse4	False	0	3
DQNYKNAEK; |;LHNSLKAR	95.96	PhoX	Intra	2	1	DQNY[K]NAEK	1xPhoX [K5]	Smc6	965	LHNSL[K]AR	1xPhoX [K6]	Smc6	958	Smc6	Smc6	False	0	2
EKSNQAEAQSNIDQGRK; |;DEVIKK	47.82	PhoX	Inter	1	2	E[K]SNQAEAQSNIDQGRK	1xPhoX [K2]	Smc6	397	DEVI[K]K	1xPhoX [K5]	Smc5	354	Smc6	Smc5	False	0	1
SRLKEIDGR; |; LKSTK	71.05	PhoX	Intra	7	1	SRL[K]EIDGR	1xPhoX [K4]	Smc6	731	L[K]STK	1xPhoX [K2]	Smc6	738	Smc6	Smc6	False	0	7
SLKAEYEDAKK; |; YKEGQK	67.84	PhoX	Intra	5	1	SL[K]AEYEDAKK	1xPhoX [K3]	Smc6	281	Y[K]EGQK	1xPhoX [K2]	Smc6	937	Smc6	Smc6	False	0	5
RELDKVSR; |; MIQKAEK	89.78	PhoX	Intra	7	1	RELD[K]VSR	1xPhoX [K5]	Smc6	906	MIQ[K]AEK	1xOxidation [M1]; 1xPhoX [K4]	Smc6	913	Smc6	Smc6	False	0	7
AEYEDAKK; |; LQDLKK	82.39	PhoX	Inter	1	2	AEYEDA[K]K	1xPhoX [K7]	Smc6	288	LQDL[K]K	1xPhoX [K5]	Nse6	145	Smc6	Nse6	False	0	1
STKNEMR; |; LKEIDGR	74.85	PhoX	Intra	1	1	ST[K]NEMR	1xPhoX [K3]	Smc6	741	L[K]EIDGR	1xPhoX [K2]	Smc6	731	Smc6	Smc6	False	0	1
LKEIDGR; |; KTNFR	81.88	PhoX	Intra	2	1	L[K]EIDGR	1xPhoX [K2]	Smc6	731	[K]TNFR	1xPhoX [K1]	Smc6	746	Smc6	Smc6	False	0	2
VDEVTEKIR; |; NRQEKIER	74.83	PhoX	Intra	2	1	VDEVTE[K]IR	1xPhoX [K7]	Smc6	343	NRQE[K]IER	1xPhoX [K5]	Smc6	350	Smc6	Smc6	False	0	2
DDTIYYEDKKK; |; SVPLHPKSGK	55.72	PhoX	Inter	2	2	DDTIYYED[K]KK	1xPhoX [K9]	Smc6	850	SVPLHP[K]SGK	1xPhoX [K7]	Nse2	17	Smc6	Nse2	False	0	2
MIQKAEK; |; KMLLQAK	89.78	PhoX	Intra	2	1	MIQ[K]AEK	1xPhoX [K4]	Smc6	913	[K]MLLQAK	1xOxidation [M2]; 1xPhoX [K1]	Smc6	304	Smc6	Smc6	False	0	2
KNQEQAIASYEAAK;|;KTNFR	50.16	PhoX	Intra	1	1	[K]NQEQAIASYEAAK	1xPhoX [K1]	Smc6	775	[K]TNFR	1xPhoX [K1]	Smc6	746	Smc6	Smc6	False	0	1
KNQEQAIASYEAAK; |;ANEKLR	45.93	PhoX	Intra	1	1	[K]NQEQAIASYEAAK	1xPhoX [K1]	Smc6	775	ANE[K]LR	1xPhoX [K4]	Smc6	452	Smc6	Smc6	False	0.01	1
KNQEQAIASYEAAK;|;KYTMR	62.57	PhoX	Inter	1	2	[K]NQEQAIASYEAAK	1xPhoX [K1]	Smc6	775	[K]YTMR	1xPhoX [K1]	Smc5	714	Smc6	Smc5	False	0	1
VDEVTEKIR; |; IQKYK	40.71	PhoX	Intra	1	1	VDEVTE[K]IR	1xPhoX [K7]	Smc6	343	IQ[K]YK	1xPhoX [K3]	Smc6	839	Smc6	Smc6	False	0.01	1
KNQEQAIASYEAAK;|;KVDALNK	65.59	PhoX	Intra	2	1	[K]NQEQAIASYEAAK	1xPhoX [K1]	Smc6	775	[K]VDALNK	1xPhoX [K1]	Smc6	413	Smc6	Smc6	False	0	2
VDEVTEKIR; |;SVPLHPKSGK	57.49	PhoX	Inter	2	2	VDEVTE[K]IR	1xPhoX [K7]	Smc6	343	SVPLHP[K]SGK	1xPhoX [K7]	Nse2	17	Smc6	Nse2	False	0	2
LKVNSSSDNGTQYLK; |; KTNFR	57.99	PhoX	Intra	1	1	L[K]VNSSSDNGTQYLK	1xPhoX [K2]	Smc6	689	[K]TNFR	1xPhoX [K1]	Smc6	746	Smc6	Smc6	False	0	1
LKVNSSSDNGTQYLK; |; KGFEK	52.36	PhoX	Intra	1	1	L[K]VNSSSDNGTQYLK	1xPhoX [K2]	Smc6	689	[K]GFEK	1xPhoX [K1]	Smc6	544	Smc6	Smc6	False	0	1
KVELQNIAK; |;ANEKLR	81.12	PhoX	Intra	1	1	[K]VELQNIAK	1xPhoX [K1]	Smc6	493	ANE[K]LR	1xPhoX [K4]	Smc6	452	Smc6	Smc6	False	0	1
KNQEQAIASYEAAK; |;TIISKR	66.44	PhoX	Inter	1	2	[K]NQEQAIASYEAAK	1xPhoX [K1]	Smc6	775	TIIS[K]R	1xPhoX [K5]	Nse6	96	Smc6	Nse6	False	0	1
KNQEQAIASYEAAK; |;LKEIDGR	55.39	PhoX	Intra	1	1	[K]NQEQAIASYEAAK	1xPhoX [K1]	Smc6	775	L[K]EIDGR	1xPhoX [K2]	Smc6	731	Smc6	Smc6	False	0	1
IGTTLIVKK; |; ASLKVRK	76.68	PhoX	Intra	4	1	IGTTLIV[K]K	1xPhoX [K8]	Smc6	1067	ASL[K]VRK	1xPhoX [K4]	Smc6	984	Smc6	Smc6	False	0	4
KVELQNIAK;|;KGFEK	90.13	PhoX	Intra	2	1	[K]VELQNIAK	1xPhoX [K1]	Smc6	493	[K]GFEK	1xPhoX [K1]	Smc6	544	Smc6	Smc6	False	0	2
DDTIYYEDKKK; |; VDEVTEKIR	80.56	PhoX	Intra	4	1	DDTIYYEDK[K]K	1xPhoX [K10]	Smc6	851	VDEVTE[K]IR	1xPhoX [K7]	Smc6	343	Smc6	Smc6	False	0	4
MTELKMNVGK; |; KTNFR	50.16	PhoX	Intra	2	1	MTEL[K]MNVGK	1xPhoX [K5]	Smc6	755	[K]TNFR	1xPhoX [K1]	Smc6	746	Smc6	Smc6	False	0	2
VDEVTEKIR; |; LDQLKR	50.92	PhoX	Inter	1	2	VDEVTE[K]IR	1xPhoX [K7]	Smc6	343	LDQL[K]R	1xPhoX [K5]	Smc5	733	Smc6	Smc5	False	0	1
ANEKLR; |;ILFKR	67.04	PhoX	Inter	1	2	ANE[K]LR	1xPhoX [K4]	Smc6	452	ILF[K]R	1xPhoX [K4]	Smc5	612	Smc6	Smc5	False	0	1
IEQIAQEAQPIKEQYDSTK; |; EKSNQAEAQSNIDQGRK	72.64	PhoX	Intra	2	1	IEQIAQEAQPI[K]EQYDSTK	1xPhoX [K12]	Smc6	806	E[K]SNQAEAQSNIDQGRK	1xPhoX [K2]	Smc6	397	Smc6	Smc6	False	0	2
YKDDTIYYEDKKK; |; VDEVTEKIRNR	132.22	PhoX	Intra	9	1	YKDDTIYYED[K]KK	1xPhoX [K11]	Smc6	850	VDEVTE[K]IRNR	1xPhoX [K7]	Smc6	343	Smc6	Smc6	False	0	9
IVLIEDKNEAR; |; ANEKLR	47.04	PhoX	Intra	1	1	IVLIED[K]NEAR	1xPhoX [K7]	Smc6	642	ANE[K]LR	1xPhoX [K4]	Smc6	452	Smc6	Smc6	False	0	1
IVLIEDKNEAR; |; KGFEK	52.36	PhoX	Intra	1	1	IVLIED[K]NEAR	1xPhoX [K7]	Smc6	642	[K]GFEK	1xPhoX [K1]	Smc6	544	Smc6	Smc6	False	0	1
IVLIEDKNEAR; |; LEKPK	52.86	PhoX	Inter	2	2	IVLIED[K]NEAR	1xPhoX [K7]	Smc6	642	LE[K]PK	1xPhoX [K3]	Smc5	957	Smc6	Smc5	False	0	2
IVLIEDKNEAR; |; TKSLTTTDK	51.57	PhoX	Inter	1	2	IVLIED[K]NEAR	1xPhoX [K7]	Smc6	642	T[K]SLTTTDK	1xPhoX [K2]	Smc5	445	Smc6	Smc5	False	0	1
VVDTGILNSKINERK; |; KVDALNK	88.63	PhoX	Intra	6	1	VVDTGILNS[K]INERK	1xPhoX [K10]	Smc6	770	[K]VDALNK	1xPhoX [K1]	Smc6	413	Smc6	Smc6	False	0	6
KNQEQAIASYEAAK; |;MTELKMNVGK	76.85	PhoX	Intra	1	1	[K]NQEQAIASYEAAK	1xPhoX [K1]	Smc6	775	MTEL[K]MNVGK	1xPhoX [K5]	Smc6	755	Smc6	Smc6	False	0	1
IVLIEDKNEAR; |; IVKENPVAR	103.71	PhoX	Inter	1	2	IVLIED[K]NEAR	1xPhoX [K7]	Smc6	642	IV[K]ENPVAR	1xPhoX [K3]	Nse3	23	Smc6	Nse3	False	0	1
IVLIEDKNEAR; |; LKEIDGR	61.01	PhoX	Intra	2	1	IVLIED[K]NEAR	1xPhoX [K7]	Smc6	642	L[K]EIDGR	1xPhoX [K2]	Smc6	731	Smc6	Smc6	False	0	2
IGTTLIVKK; |; LKDIAR	69.19	PhoX	Intra	3	1	IGTTLIV[K]K	1xPhoX [K8]	Smc6	1067	L[K]DIAR	1xPhoX [K2]	Smc6	1070	Smc6	Smc6	False	0	3
IVLIEDKNEAR; |; TIISKR	59.82	PhoX	Inter	1	2	IVLIED[K]NEAR	1xPhoX [K7]	Smc6	642	TIIS[K]R	1xPhoX [K5]	Nse6	96	Smc6	Nse6	False	0	1
VVDTGILNSKINER; |; KTNFR	44.13	PhoX	Intra	1	1	VVDTGILNS[K]INER	1xPhoX [K10]	Smc6	770	[K]TNFR	1xPhoX [K1]	Smc6	746	Smc6	Smc6	False	0.01	1
IEQIAQEAQPIKEQYDSTK; |; LNTIRDEVIKK	70.59	PhoX	Inter	5	2	IEQIAQEAQPI[K]EQYDSTK	1xPhoX [K12]	Smc6	806	LNTIRDEVI[K]K	1xPhoX [K10]	Smc5	354	Smc6	Smc5	False	0	5
IEQIAQEAQPIKEQYDSTK; |; KNQEQAIASYEAAK	106.04	PhoX	Intra	1	1	IEQIAQEAQPI[K]EQYDSTK	1xPhoX [K12]	Smc6	806	[K]NQEQAIASYEAAK	1xPhoX [K1]	Smc6	775	Smc6	Smc6	False	0	1
IVLIEDKNEAR; |; KEILDSPR	44.97	PhoX	Inter	1	2	IVLIED[K]NEAR	1xPhoX [K7]	Smc6	642	[K]EILDSPR	1xPhoX [K1]	Nse6	146	Smc6	Nse6	False	0.01	1
KFSGNLSFIK; |;SKEIER	87.92	PhoX	Inter	1	2	[K]FSGNLSFIK	1xPhoX [K1]	Smc6	987	S[K]EIER	1xPhoX [K2]	Nse4	363	Smc6	Nse4	False	0	1
LKVNSSSDNGTQYLK; |;IVLIEDKNEAR	108.24	PhoX	Intra	2	1	L[K]VNSSSDNGTQYLK	1xPhoX [K2]	Smc6	689	IVLIED[K]NEAR	1xPhoX [K7]	Smc6	642	Smc6	Smc6	False	0	2
FSGNLSFIKDTK; |; DQNYKNAEK	68.4	PhoX	Intra	2	1	FSGNLSFI[K]DTK	1xPhoX [K9]	Smc6	996	DQNY[K]NAEK	1xPhoX [K5]	Smc6	965	Smc6	Smc6	False	0	2
IVLIEDKNEAR; |; KSTLDALSNQK	84.24	PhoX	Inter	1	2	IVLIED[K]NEAR	1xPhoX [K7]	Smc6	642	[K]STLDALSNQK	1xPhoX [K1]	Smc5	674	Smc6	Smc5	False	0	1
YKDDTIYYEDKKK; |; KLVNYVPLK	91.63	PhoX	Inter	4	2	YKDDTIYYED[K]KK	1xPhoX [K11]	Smc6	850	[K]LVNYVPLK	1xPhoX [K1]	Nse6	114	Smc6	Nse6	False	0	4
DDTIYYEDKKK; |; KLVNYVPLK	64.78	PhoX	Inter	1	2	DDTIYYEDK[K]K	1xPhoX [K10]	Smc6	851	[K]LVNYVPLK	1xPhoX [K1]	Nse6	114	Smc6	Nse6	False	0	1
VVDTGILNSKINER; |; KNQEQAIASYEAAK	166.96	PhoX	Intra	4	1	VVDTGILNS[K]INER	1xPhoX [K10]	Smc6	770	[K]NQEQAIASYEAAK	1xPhoX [K1]	Smc6	775	Smc6	Smc6	False	0	4
KFSGNLSFIK;|;KYTMR	55.06	PhoX	Inter	1	2	[K]FSGNLSFIK	1xPhoX [K1]	Smc6	987	[K]YTMR	1xPhoX [K1]	Smc5	714	Smc6	Smc5	False	0	1
IVLIEDKNEAR; |; KVELQNIAK	57.1	PhoX	Intra	1	1	IVLIED[K]NEAR	1xPhoX [K7]	Smc6	642	[K]VELQNIAK	1xPhoX [K1]	Smc6	493	Smc6	Smc6	False	0	1
LDTVTYQDKIR; |; ILFKR	52.36	PhoX	Inter	1	2	LDTVTYQD[K]IR	1xPhoX [K9]	Smc6	685	ILF[K]R	1xPhoX [K4]	Smc5	612	Smc6	Smc5	False	0	1
VVDTGILNSKINER; |; KSTIETLR	47.91	PhoX	Inter	1	2	VVDTGILNS[K]INER	1xPhoX [K10]	Smc6	770	[K]STIETLR	1xPhoX [K1]	Smc5	719	Smc6	Smc5	False	0	1
LDTVTYQDKIR; |; IVLIEDKNEAR	93.26	PhoX	Intra	3	1	LDTVTYQD[K]IR	1xPhoX [K9]	Smc6	685	IVLIED[K]NEAR	1xPhoX [K7]	Smc6	642	Smc6	Smc6	False	0	3
NQEQAIASYEAAKEELGLK; |; EKSNQAEAQSNIDQGRK	67.73	PhoX	Intra	2	1	NQEQAIASYEAA[K]EELGLK	1xPhoX [K13]	Smc6	788	E[K]SNQAEAQSNIDQGRK	1xPhoX [K2]	Smc6	397	Smc6	Smc6	False	0	2
KFSGNLSFIK; |;ASLKVR	107.88	PhoX	Intra	9	1	[K]FSGNLSFIK	1xPhoX [K1]	Smc6	987	ASL[K]VR	1xPhoX [K4]	Smc6	984	Smc6	Smc6	False	0	9
IVLIEDKNEAR; |;VYLENIKK	40.69	PhoX	Intra	1	1	IVLIED[K]NEAR	1xPhoX [K7]	Smc6	642	VYLENI[K]K	1xPhoX [K7]	Smc6	859	Smc6	Smc6	False	0.01	1
KYMEIDEALNR; |;NLKFDDSR	110.24	PhoX	Inter	1	2	[K]YMEIDEALNR	1xPhoX [K1]	Smc6	942	NL[K]FDDSR	1xPhoX [K3]	Nse4	122	Smc6	Nse4	False	0	1
MNVGKVVDTGILNSK; |; KTNFR	65.29	PhoX	Intra	1	1	MNVG[K]VVDTGILNSK	1xPhoX [K5]	Smc6	760	[K]TNFR	1xPhoX [K1]	Smc6	746	Smc6	Smc6	False	0	1
IVLIEDKNEAR; |; FKVNLR	97.91	PhoX	Inter	11	2	IVLIED[K]NEAR	1xPhoX [K7]	Smc6	642	F[K]VNLR	1xPhoX [K2]	Smc5	533	Smc6	Smc5	False	0	11
IVLIEDKNEAR; |; ILFKR	49.44	PhoX	Inter	1	2	IVLIED[K]NEAR	1xPhoX [K7]	Smc6	642	ILF[K]R	1xPhoX [K4]	Smc5	612	Smc6	Smc5	False	0	1
VVDTGILNSKINER; |; MTELKMNVGK	47.92	PhoX	Intra	1	1	VVDTGILNS[K]INER	1xPhoX [K10]	Smc6	770	MTEL[K]MNVGK	1xPhoX [K5]	Smc6	755	Smc6	Smc6	False	0	1
MNVGKVVDTGILNSK; |; KNQEQAIASYEAAK	114.28	PhoX	Intra	1	1	MNVG[K]VVDTGILNSK	1xPhoX [K5]	Smc6	760	[K]NQEQAIASYEAAK	1xPhoX [K1]	Smc6	775	Smc6	Smc6	False	0	1
KFSGNLSFIK; |;IGTTLIVKK	163.34	PhoX	Intra	17	1	[K]FSGNLSFIK	1xPhoX [K1]	Smc6	987	IGTTLIV[K]K	1xPhoX [K8]	Smc6	1067	Smc6	Smc6	False	0	17
IENVDLPDTQEEIKRELDK; |; KMLLQAK	44.73	PhoX	Intra	1	1	IENVDLPDTQEEI[K]RELDK	1xPhoX [K14]	Smc6	901	[K]MLLQAK	1xPhoX [K1]	Smc6	304	Smc6	Smc6	False	0.01	1
KIEVNVAALK;|;KLVNYVPLK	166.13	PhoX	Inter	7	2	[K]IEVNVAALK	1xPhoX [K1]	Smc6	860	[K]LVNYVPLK	1xPhoX [K1]	Nse6	114	Smc6	Nse6	False	0	7
DLIEQETKELQNIR; |; LKVNSSSDNGTQYLK	46.46	PhoX	Intra	1	1	DLIEQET[K]ELQNIR	1xPhoX [K8]	Smc6	710	L[K]VNSSSDNGTQYLK	1xPhoX [K2]	Smc6	689	Smc6	Smc6	False	0.01	1
TQTIIITPQDIGKIADIDSSGVSIHR; |;ITQHSLNSTQQETTPEQVKK	105.98	PhoX	Inter	1	2	TQTIIITPQDIG[K]IADIDSSGVSIHR	1xPhoX [K13]	Smc6	1087	ITQHSLNSTQQETTPEQV[K]K	1xPhoX [K19]	Nse4	290	Smc6	Nse4	False	0	1
EMGGDKDQMRQELEQLEK; |; MNVGKVVDTGILNSK	86.62	PhoX	Intra	1	1	EMGGD[K]DQMRQELEQLEK	1xPhoX [K6]	Smc6	436	MNVG[K]VVDTGILNSK	1xPhoX [K5]	Smc6	760	Smc6	Smc6	False	0	1
KVELQNIAKGNDTFLMNFDR; |;LDTVTYQDKIR	93.26	PhoX	Intra	1	1	KVELQNIA[K]GNDTFLMNFDR	1xPhoX [K9]	Smc6	501	LDTVTYQD[K]IR	1xPhoX [K9]	Smc6	685	Smc6	Smc6	False	0	1
NLENEISGIQQKVDEVTEK; |; YKDDTIYYEDKK	91.07	PhoX	Intra	4	1	NLENEISGIQQ[K]VDEVTEK	1xPhoX [K12]	Smc6	336	YKDDTIYYED[K]K	1xPhoX [K11]	Smc6	850	Smc6	Smc6	False	0	4
AEYEDAKKLLR; |; NLKFDDSR	46.69	PhoX	Inter	1	2	AEYEDAK[K]LLR	1xPhoX [K8]	Smc6	289	NL[K]FDDSR	1xPhoX [K3]	Nse4	122	Smc6	Nse4	False	0.01	1
VNSSSDNGTQYLKDLIEQETK; |; KVELQNIAKGNDTFLMNFDR	126.04	PhoX	Intra	4	1	VNSSSDNGTQYL[K]DLIEQETK	1xPhoX [K13]	Smc6	702	[K]VELQNIAKGNDTFLMNFDR	1xPhoX [K1]	Smc6	493	Smc6	Smc6	False	0	4
AEKSLGLSQEEVIALFEK; |; KSVESLR	55.39	PhoX	Inter	2	2	AE[K]SLGLSQEEVIALFEK	1xPhoX [K3]	Smc6	916	[K]SVESLR	1xPhoX [K1]	Smc5	248	Smc6	Smc5	False	0	2
AEKSLGLSQEEVIALFEK; |;ATSSFKATSMR	66.26	PhoX	Inter	2	2	AE[K]SLGLSQEEVIALFEK	1xPhoX [K3]	Smc6	916	ATSSF[K]ATSMR	1xPhoX [K6]	Nse4	197	Smc6	Nse4	False	0	2
TQTIIITPQDIGKIADIDSSGVSIHR; |; IGTTLIVKK	82.26	PhoX	Intra	1	1	TQTIIITPQDIG[K]IADIDSSGVSIHR	1xPhoX [K13]	Smc6	1087	IGTTLIV[K]K	1xPhoX [K8]	Smc6	1067	Smc6	Smc6	False	0	1
TQTIIITPQDIGKIADIDSSGVSIHR; |; KIGTTLIVK	41.12	PhoX	Intra	1	1	TQTIIITPQDIG[K]IADIDSSGVSIHR	1xPhoX [K13]	Smc6	1087	[K]IGTTLIVK	1xPhoX [K1]	Smc6	1059	Smc6	Smc6	False	0.01	1
NLENEISGIQQKVDEVTEK; |; KLVNYVPLK	106.29	PhoX	Inter	3	2	NLENEISGIQQ[K]VDEVTEK	1xPhoX [K12]	Smc6	336	[K]LVNYVPLK	1xPhoX [K1]	Nse6	114	Smc6	Nse6	False	0	3
VNSSSDNGTQYLKDLIEQETK; |; KVELQNIAKGNDTFLMNFDR	159.83	PhoX	Intra	1	1	VNSSSDNGTQYL[K]DLIEQETK	1xPhoX [K13]	Smc6	702	KVELQNIA[K]GNDTFLMNFDR	1xPhoX [K9]	Smc6	501	Smc6	Smc6	False	0	1
