# Supplementary material for: Nse5/6 inhibits the Smc5/6 ATPase and modulates DNA substrate binding
Source: EMBO J. 2021 Jun 30;40(15):e107807. doi: 10.15252/embj.2021107807 (PMC8327961; doi:10.15252/embj.2021107807)
Supplement: Supplementary file 4 — Source Data for Expanded View [file EMBJ-40-e107807-s006.zip]

Archive with 16 entries (16 files):
- Fig EV5E.tif
- __MACOSX/._Fig EV5E.tif
- Fig EV4E.tif
- __MACOSX/._Fig EV4E.tif
- Fig EV4B.tif
- __MACOSX/._Fig EV4B.tif
- Fig EV3F.tif
- __MACOSX/._Fig EV3F.tif
- Fig EV3E.png
- __MACOSX/._Fig EV3E.png
- Fig EV2C.tif
- __MACOSX/._Fig EV2C.tif
- Fig EV2A and B.tif
- __MACOSX/._Fig EV2A and B.tif
- Fig EV1D (left).tif
- __MACOSX/._Fig EV1D (left).tif
