# Supplementary material for: Nse5/6 inhibits the Smc5/6 ATPase and modulates DNA substrate binding
Source: EMBO J. 2021 Jun 30;40(15):e107807. doi: 10.15252/embj.2021107807 (PMC8327961; doi:10.15252/embj.2021107807)
Supplement: Supplementary file 7 — Source Data for Figure 3 [file EMBJ-40-e107807-s007.zip]

Archive with 4 entries (4 files):
- Fig 3B.tif
- __MACOSX/._Fig 3B.tif
- Fig 3A.tif
- __MACOSX/._Fig 3A.tif
