# Supplementary material for: Nse5/6 inhibits the Smc5/6 ATPase and modulates DNA substrate binding
Source: EMBO J. 2021 Jun 30;40(15):e107807. doi: 10.15252/embj.2021107807 (PMC8327961; doi:10.15252/embj.2021107807)
Supplement: Supplementary file 8 — Source Data for Figure 4 [file EMBJ-40-e107807-s005.zip]

Archive with 10 entries (10 files):
- Fig 4F.TIF
- __MACOSX/._Fig 4F.TIF
- Fig 4E.TIF
- __MACOSX/._Fig 4E.TIF
- Fig 4D_DNA_lowsalt.TIF
- __MACOSX/._Fig 4D_DNA_lowsalt.TIF
- Fig 4D_DNA_highsalt.TIF
- __MACOSX/._Fig 4D_DNA_highsalt.TIF
- Fig 4D_Coomassie.tif
- __MACOSX/._Fig 4D_Coomassie.tif
