# Supplementary material for: Nse5/6 inhibits the Smc5/6 ATPase and modulates DNA substrate binding
Source: EMBO J. 2021 Jun 30;40(15):e107807. doi: 10.15252/embj.2021107807 (PMC8327961; doi:10.15252/embj.2021107807)
Supplement: Supplementary file 9 — Source Data for Figure 5 [file EMBJ-40-e107807-s009.zip]

Archive with 16 entries (16 files):
- Fig 5F (left).tif
- __MACOSX/._Fig 5F (left).tif
- Fig 5E.tif
- __MACOSX/._Fig 5E.tif
- Fig 5C and D.tif
- __MACOSX/._Fig 5C and D.tif
- Fig 5B_4.tif
- __MACOSX/._Fig 5B_4.tif
- Fig 5B_3.tif
- __MACOSX/._Fig 5B_3.tif
- Fig 5B_2.tif
- __MACOSX/._Fig 5B_2.tif
- Fig 5B_1.tif
- __MACOSX/._Fig 5B_1.tif
- Fig 5A.tif
- __MACOSX/._Fig 5A.tif
